# Supplementary material for: Citrus Tristeza Virus Genotype Detection Using High-Throughput Sequencing
Source: Viruses. 2021 Jan 23;13(2):168. doi: 10.3390/v13020168 (PMC7910887; doi:10.3390/v13020168)
Supplement: Supplementary file 1 [file viruses-13-00168-s001.zip]

Archive with 16 entries (15 files):
- Supplementary_materials/
- __MACOSX/._Supplementary_materials
- Supplementary_materials/S5_Sample1_Mapping_results3.txt
- __MACOSX/Supplementary_materials/._S5_Sample1_Mapping_results3.txt
- Supplementary_materials/S1_BWA_mapping_script.sh
- __MACOSX/Supplementary_materials/._S1_BWA_mapping_script.sh
- Supplementary_materials/S2_Genome_coverage_all_combinations.txt
- __MACOSX/Supplementary_materials/._S2_Genome_coverage_all_combinations.txt
- Supplementary_materials/S6_Sample2_Mapping_results3.txt.txt
- __MACOSX/Supplementary_materials/._S6_Sample2_Mapping_results3.txt.txt
- Supplementary_materials/S7_Sample3_Mapping_results3.txt
- __MACOSX/Supplementary_materials/._S7_Sample3_Mapping_results3.txt
- Supplementary_materials/S3_Reference_list2_sample1.fasta
- __MACOSX/Supplementary_materials/._S3_Reference_list2_sample1.fasta
- Supplementary_materials/S4_Reference_list2_sample3.fasta
- __MACOSX/Supplementary_materials/._S4_Reference_list2_sample3.fasta
