# Supplementary material for: Citrus Tristeza Virus Genotype Detection Using High-Throughput Sequencing
Source: Viruses. 2021 Jan 23;13(2):168. doi: 10.3390/v13020168 (PMC7910887; doi:10.3390/v13020168)
Supplement: Supplementary file 1 [file viruses-13-00168-s001.zip › Supplementary_materials/S5_Sample1_Mapping_results3.txt]

##### Column headings:
##### Accession	Read count	Accession length (nt)	Accession length covered with reads (nt)	Genome coverage (%)
AF260651_T30	338091	19259	13587	70.54883431
NC_001661_T36	17839	19296	7889	40.88412106
EU937519_VT	1232624	19251	19230	99.89091476
KU589212_S1	293599	19248	15694	81.53574397
KU883267_HA16-5	374462	19280	11452	59.39834025
KU883265_RB	3830679	19270	19270	100
MH051719_T3	962715	19253	19017	98.77421701
MK033511_T68	463859	19246	11425	59.36298452
JQ798289_A18	126057	19302	13185	68.30898353
MH323442_M1	7352	19265	4767	24.74435505
MH323441_L1	1235	19244	3285	17.07025566
