# Supplementary material for: Citrus Tristeza Virus Genotype Detection Using High-Throughput Sequencing
Source: Viruses. 2021 Jan 23;13(2):168. doi: 10.3390/v13020168 (PMC7910887; doi:10.3390/v13020168)
Supplement: Supplementary file 1 [file viruses-13-00168-s001.zip › Supplementary_materials/S6_Sample2_Mapping_results3.txt.txt]

##### Column headings:
##### Accession	Read count	Accession length (nt)	Accession length covered with reads (nt)	Genome coverage (%)

AF260651_T30	244	19259	1253	6.50604912	
NC_001661_T36	473	19296	544	2.819237148	
EU937519_VT	186002	19251	8423	43.75357124	
KU589212_S1	355	19248	2581	13.40918537	
KU883267_HA16-5	3051	19280	2429	12.59854772	
KU883265_RB	7610	19270	7507	38.95692787	
MH051719_T3	1184	19253	4152	21.56547032	
MK033511_T68	2881623	19246	19246	100	
JQ798289_A18	1086	19302	3143	16.28328671	
MH323442_M1	5372	19265	557	2.891253569	
MH323441_L1	130	19244	396	2.057784244	
