# Supplementary material for: Citrus Tristeza Virus Genotype Detection Using High-Throughput Sequencing
Source: Viruses. 2021 Jan 23;13(2):168. doi: 10.3390/v13020168 (PMC7910887; doi:10.3390/v13020168)
Supplement: Supplementary file 1 [file viruses-13-00168-s001.zip › Supplementary_materials/S7_Sample3_Mapping_results3.txt]

##### Column headings:
##### Accession	Read count	Accession length (nt)	Accession length covered with reads (nt)	Genome coverage (%)
AF260651_T30	106716	19259	12006	62.33968534
NC_001661_T36	8673	19296	6532	33.85157546
EU937519_VT	355857	19251	19227	99.87533115
KU589212_S1	94690	19248	14834	77.0677473
KU883267_HA16-5	121016	19280	10707	55.53423237
KU883265_RB	1498819	19270	19270	100
MH051719_T3	218282	19253	18906	98.19768348
MK033511_T68	175287	19246	11714	60.86459524
JQ798289_A18	42102	19302	11283	58.45508237
MH323442_M1	8619	19265	3655	18.97222943
MH323441_L1	927	19244	2108	10.9540636
