# Supplementary material for: Citrus Tristeza Virus Genotype Detection Using High-Throughput Sequencing
Source: Viruses. 2021 Jan 23;13(2):168. doi: 10.3390/v13020168 (PMC7910887; doi:10.3390/v13020168)
Supplement: Supplementary file 1 [file viruses-13-00168-s001.zip › Supplementary_materials/S4_Reference_list2_sample3.fasta]

>KC517489.1_T30_consensus
AATTTCGATTCAAATTCACCCGTACCTCCGGAGCTCGATCCGGACGCTGCGGGAATCGGTGTAAATCCCAACCAGACGGTTGTTCTACGCCCATAATGTCAATACAACATGTCGAAACTCGGAGCTAGCTTCAAGTCCTCGGCTTTCGCTGTACGCAGCGATTACGTCATTTCGCGCATCTGGCGCGCCTTTAATACCGTTGGAGTCCTGCACTTCTTCGGCACTGATACAACCACTACGGTGGTTAAGGAGTTTTCGGCTGCTGGGCCGATTGTCCCTTTACGGAAATCCTGTTTTCCGTTCTCAGTTCGCGCTGCTGTTCGCGCGATTAAAGCTGCCGGACGTCCTATTGACGCTCCGCGCTCCGGATGCCTCTGTGGCCTCCCTGTTTTCGACACATCTGGTGTCGTGCGTCCCCGCTCTGTTGCGGGCGCTTGGAGGTATGCTCTGTGTAAACCTCCCCTTACTGCTGCCGCCAAGAGGTCCATCCGCAAGGCGAAGAAAGATTCTGCATTCTTTCTCAGCCGGGCTTCTTCTCTCTTCTCTCGGGAAGTCCCCTGCGGCACGCGTCACAGACTTCGCAGGCGTGTTGCGAAACTAGTTGACCCAACAGTGCACGAAAGTCCCCAAGACAAGACTAAACTTAAGGGGCGCCGACATGGCAAAACTTCTGACCTCCCGTATATGGGGGAAGCGGCGTTGGATGACATCCTTCGCTGGATTGAGGAGGTAAATCCTCCGCCTTCGATGGTCGCCATTCCGGTGCCCATCTCTTTTGGCACTCTGCCCACTACGGCTTGGTGCTCTGAGGCCGACGCCGCTGTTCTGCGGTGTCGCTTAGACTACCATGCCGCGGAGACTTCCTTTCGTGATGAAGGGAAGCACGTGAGATACGTCTATAACGACGTGTCTTCTGCTGCCAACCGTCCTCGTACGGTTTCTCCCCGCAAGTGCGGGCGTGTTTTCCCCAGCGGTTCTGCGCTGGGTGTTGAGGTCCCGAGCACTAGGGATCGTCATACCGCTTTCGTGAGATCTACTCACGCTAGCGTTTTCTTCTCTGACGCGGTTCGCCGCGTTCGCATGTTCCGTCCTGGGCGGAATAATTTCTTCACTAGCGTCGTCAGTGGGCGGCGCGTTAGTTACTTTAGACCCGGACCTAATGGTACGGTGTCTGTTTTAATGTCGGATGGCGTCAATACGGCGCGTCTCGACGTTGTCGCTCCTGCGTACTATGCGTACGCTAAAGCGTTAGGCGCCAAAGTGCGCTGTTTGTGGGAGTCGTCCGATTTGGACGATGCTAAAGTGCGTGACGGCCAATGCTATGTTCGTCACGTGTACGACGTGGCCCTTTACTTCGGAAGGCGCGTCGATCTCTCTGTGCGCCGCACTTTGGGTTTGTTTCCCACAGTGGGTGCTTTAAAAGCTTATCTTGTTCGCGAGTACGGTCGCGAATCTTTGAAGGTTCCGATGCGCGGGACTTACACTTTTGGCAGTGTATTTCATTGCCTGTCGACTAAATCTTTTGTCGACTTGAGATCTATTCCTAACCATCACTTGGTTGGTGGTGCGTCTGCTCACGTGTTTATTGGGCAGATTCGTCTTGACGTCCGTGGTGGTGTCTCTAAGCCATCACGGTCGGTGGTTCGCAGGCGTAATAGACGTTTGCGTGAGGACGGGTTTTTAGGTAGTACCGATTCGTCTTCTTCAGGAGGGTCGAGATACTGTTCGGATTGTTCAACTCCTCGCAGTCCACCCTCTCCGTCGATTGTTGGACCAACTCTTGGCCGGATACCAAGTATAAACCGGAAGTTCCGGTTTCCAGCAGGCACTCAGTTGAGTGTTTCTATCCCTAAACGCAATGACGATCGCGTGTACGTATCGGTCGGCCAAGACTTTGATGAGTTGTGCCATGCCGTGTGTACCTACGTTAAGAGGTACAACTCGAGAAAAGCTTTTTACACGCGTTTTGAAAACGGTGAAGATTTTGCCGTCATTCGGCGTGCTTCTGTCGGAGGTCTTCACGTGTTCGTGAAACGCGGTAACTTTACGGCTCGGTTCCCTATGTCGGCTTCAAGGTATGAGCATCATTATGATGCAAGTATGAAAGGCGCCGGTTTGTCGTGGGTGCGGAAGAGTCGGTTTCCGGATGTTGAAGTTATACGCCGTCGAAGGAGTCGGGCGAGCGGTTCTTCGGCTAGTTTTCCGGACGCGAATTTACAGGTTAGTTCAGACCGACCGTCGGAGTCTGTCCAAGTGGTTCCGATGTTGGATGAGGGTTCTTCACCACCTCGAGGAGTGCCCTCGCCCCGACGCAATCCTGTTGAAGGGTCGGGCTGGTATAGCGTGGGTTCTCCTAGTCGGCGCTCGAGTACTACTCGTGGGCAACGTTCCACTGAACGTAGGAAGATTGGGGATTTCAGTTTTCCGAGTAGCACCGTGTACAATGCACGTGTAGACGAGCGTGCTTACAAACGTGTCTTGAAGTTGCGGGACACGTCGGCGTCCTCCTTTCTTCGTATAGTTCTGGCTCGTTTGTCGAGTTATCGGCCTCTTAGTGACGAGTTCTTTAACAAGTGCGTTACTTCTCGGTTTGTAGCTTGTATCGAGGCGGTTGAATCGGGTCTCGTTACAGTACACTTTCGATCCGACGTGTTTCGCGCCTCGTTCCCTTTTGGTGTTTATTTATACACTCGTCACGCATTTGACATTTACAGTGGTAAGCTCCTGCAACTAGACAGCTACGGGTTTTCAGAAGACCTAAGAGACGGCTACTGCTACATTCGTCATATTGCTGAGGTCTGTTTGAGTATGGGAAAAGTTTTCTTTAGGAGGGACGTTAACTTAGGGGCGTTCCCTTATGTTTTCGAGGTACAGCACCGTCTTGAGCGGTTGTACGGTAAGCGGGCTGTTGAATACGGCGTTAGAGGTTATTTTTCAACACCGCGTCTTTACCATTGTTGCTTTACTGATTCACCAAGACCCTTCAGGTCTTTAAATAAGTATCATAAGATGGGTGGTGAAGAAGGTGCGTTGTTAATCACTGACACTGACAGATTGCGTGCTGTGGGAGTGTTTATGATAAGGTTAAGAAAGCTTTGCCTGATTCTTTACTCGTTCGATCGGTGGAGAAAGATTTGATAGAATTCAATCAAACTCTGGTTGATACGCAACGGGCTAGACCCGGTGTTGCAGTACCTTTTCAGATGAGTGAGAACCAACAGGTGATGCTCACTAGAGCTTATCCTGAGTTTAATATAAACTTTACTCATTCCGTACACTCCGATCACCCCGTGGCTGCGGGTTCTAGAATGTTAGAGAATCACCTTGTTCGTAAATATGCGGGTAGCGACTATTCAGACGTGGGTGGTTGCCCATTATTTCATTTACGTGCGGGTCATACAGGAGTTCACGTTTGCAGACCTGTGTACGATGTTAAAGACGCCCACCGTAGAGTCGTTCGTCATCATCAACTTAGTAAAGTAGCTTTCGATCATACTGACGGGTCTAAGCAGGTTGGTGCTGTCAATACGAATACTGTGTGCGGCAACGTTTTAGGGGAGTGTTTTCATGCGTCTGAAGCGATTGTTATGGTGCAGGTTTACGACGTGCCGTTGCGAGAGTTGTGTAGAGCTATGGTGAACAAGAAAGCTTCGGTGTGTTATATGACCATGGTTACGCCTGGTGAGTTGTTGGACGCCCGTGAGTCTTTCTTCATCAAAGAGTTAGACTGTTCGGTGGAGTTGGACGCTGTCGCCGATAGGGTTGTTTACTGCTTTAACAATTCAGCGTATACGCATACCTATTCTACGATATGCGAATACATGCGTACTCCTTGTGTGGTAGTGGATGGTTTTCTGTTCACTATAGAGATGGTTTCACTCAGATGCAGCGTTAACTATTATTGTATCACTAAATCGCGGGTTTGTCCGAGAATTAGCGAGGTTAAACGGTTACGCTATCGTCGGTGTGATAGTGACTTGATCAGGATCAAGATTCCTCGGTACTCTAGTAAGACTCGTAGTTGTTTACCAGGGTGTTATTATTTGTATTTAGACGCTAAGTTCGTGAGTCGTGTGTACGAATACGTGGTTAATAATTGTGTTGTGGTGAATGCTAAGACTTTCGAATGGACTTGGAACTACATCAAGTCCTGTAAGTCGAGAGTGGTCATCAGTGGGAAGATCATCCATAGGGACGTTCCTATTGCGTTGGAGTATTTGGATGGGTTTTCCGCAGTTATGTTGTCCGCGGGCGTGAAAGGTAGGCAGAACGCAGAAGCGTTTTCTAGGCGTCTAGCGGCCTTTTCAGGCGATACTTCTCTTTTCGAATTGGTGAGGTTTGCTATTTCAGAGAAGTGTCGCGATTTATTTGTGGGCATTCAGGAGGCTGTGGAGAGATGCGTGAAATCATACCTTAGAAACTCGTTTAATATGAGTTTCGTAGACTTGTCGGATCCTTTGCTTACTATTAGTGAGTATTCGGAGTTAGACGTTCCTATCGATTTGCCGGGTTTTGGCTGCATAACGGAAGGAGATGAGGCTAAACTCATAGAAGATGGGGTTAAGTCGGCTTTACTGCGAAAAGCAGTTCGTGACGAGGCGCAACTCATTCTCGAAAGGGGCGGTACGTCAGAGATCGTTCCTTGTGAGGATGATGATGGTTTAGGCAGCGACGGTTCTGACAGTTTACTCGGGTCCGGTAGTGATTCGTCTTCTAAGGCTAGTTCTGGTGGTTTGCGGGCCGGAGCCGCCCCTTCACTGTTTAGAAGCTTGCTGAAGAAGTTGGGTGGGGGTTTTTGTATGGCCAAGAGGTTATTGGACTTGTTGTGCGAGCGATTAGTTGGTTCGTTGTCGCTCTTAAAGTTCGGTACCACTCATTTAACCTCATTCTTTAGCATGTTACGCGCTAAGCTTTCGCGTAATTTCTTCGACGACTCGATTTTTACCGCTGTTTGGGACGTGGTGATGAATTTAATTAGAATCGTTAACGGGGTGACCAAGACGAAATTAGAGTGTTTTCGCAACGTACTCCGGTTAATTCCTAAGTTGTGTTCTGGTTGTAAAGACTTTGCGAAGGACTTTGCGGACATGTGTAGGTTAGTTTTGCTATTTTCTACGGAGTTCTTCAGTAAAAGCTATACTAAACTGTGTCGGTTTAGTTTGGAAGTATTCGATGTCGGACTCATTGAGATTTCAGCGCGTAACATGGGACTAGAGACTTGTGTTTCGATGGCTTCAGCTATTTTTGATGTCGTACTTACCTATCCTCTGGGAAGTATTAGCTTTCCCGTCGTATGTGCGAGAGTTTTTGGCGCCCTCGCTATGGAAGTGGGATCAAACTATTGTTTTAAGAAAACTTTCGGCAAACCTGAAATTTTAGGAGAGGACGCTTTTCGTAGAACGGTAAGTATGGTGTTGAGCGCTAAGGCTTTCGACAAACTGTCGGTCGATGGTAAGGGTTTAGTTAGGTGTTCCGGTGTTATTCCTGGAGTTTTGAGGATAGTGTTTTCGTCTCTGTTTTCCGATGCCGACGCATGGGTGGGTTATAGCAAACACGAAGTTTCCTCACTTCCCATGATCACGTATAGCGCGAAAAAGTTATCTTTCGCGTTGGAGCAGACTAAGGAAGCGTGCATCGCTTTCATAGTCGATTCGTCTAAGAGGATCTTAGCGTCTTTGACCTCGGAGATTCACGAGTCTTTCCAAAATTCGGAACTAACTAGTGGTGCTAAATCCTTGTATGGACATGTGAGTTCCATACTCTTAGCATCCAATGGAATGGTTAGCAAGGCAGGAAACGCCGTTGCGGCAGTTAAAGCGGCGGGGAGTGGTCTTAGTAAACGTGTGAAGCGTATTCGTCCTTCCTTTCGCCTTGCTCGGTGTGTTAATGAACAGACCAGCGAATACTATTCTGCTAGTGACGAATCCGAGTTGGACGAGTCGTTGCTTAGTGACACGCCCGGTCTTCGTGGTAACGGGAAGTGTAACGATTTGTTTCGTGTCGTTTCCGGACGTGTCTCAGTATATCGCAGGCGCGCTGTAGAAGCCTTGAAGCGTTTAGTCCTACACGTCGGTGACTGCTTGTACTCGCGCATTATGGACTCTTTTGTGAGGTTATTTGTAAGAACCAATACTGCAGTCGGGAAGTGTGAATCCTTGGCTGTCGACTGTGCCACAAAAATTACTGATTTAGTAGTCGGATATATCACTTGGCGTAATCTTCATTTTGGTGCGTATTCGACAACTCCGGGGTTATCTGGCGGTAGTAGAGTTTCTCTTTCCAGGCTCTTGGATGATGGTCTCACGTGTGTAATTCAAAATTTCGTTACCGCGTGGTTGACGATTTTCAATGAGACCTTTTATTCGAGTCTAGTCCATCGGGTGAGGACTGCCTCGATAAATGTGTTGTTAGAATTCTTGAAGAACCTCCCAGTTTGTTTAGTTTCGATATACACTTTCATAGAGTGTAGATCTAGGATTTTCCCTTTGAAGGAATTTCTTTGGGGCTTTTGCGTTTTCGTCTGGAACATCGTCATAGGACTTTCCGTATGTATTTACGAAAGTCTCCCCGTTTGCGTTACGAGGTTGTGTAATAGGGCATTCCGTCGTAGTTCCAATGAAGATGATGAGCGCACGCTTCAAGTGATCACTGAAGCTGAAAACCGAATCGAGTTTTTGCGAGAAGTTCTCGCCGAAATGGCACGGTATCGTGCTTCTCTCGAGATACCCGTGCCGGGGTCGCCCAACAGTCCTTTGTTTCCACCGACGTACGGTGAGATTGAGGAATTAGGTGACGGTTCTTCTGATAGTGCCCGAGTGATAGGTGTGGACAACGGTTCAGACTCAATGTCCACTGAAGGGGAAGCGGAACTAGATTCGGATGGTGATAGCGATGATTCAATACCTTTGGATCGTGACTTTGAGCAGATCGGAGGTCTTGGAGGAAGCGGCAACGTCGACGTCTTTCGTCTAGGGCTGAAGTTCGTGTGGAGAATGTTGCGTAATATATTTAACTTAAGAGCCGTTAAATTTTCTTATGGGTTAGCTCTTCAATGTATATTTAACGGCAGATCGACGGGCCAGTTTATATCGCGACTGTTATTCAGTTTCGGCGGCTGTTTACCGTTTGAGTTCTTTAGGCACGTTTGCGCTGTGAGGTGGTTGTCAAGGAGCTTGGCATTACACGTTCGTAACGCTAGTATCTGCGACGAAGAAACGGTTGAATGGCTTTTCAATTTTTCGCGATTTTTGTACGATTCGCGTTATTTATCCCTCGTGTTTTCGGAGTTGGAGAGGTTTGATTTTTACTTAAGTTACCTGTTCTCGTTGCCGAAGAGGTGTCTTACGCATAACCGTAGTGTTCAAGTTTGCGTTAGAGCTCCAGTTCGTGTGATTAGGGACGTGGGACTTGTAGAAGACGGTAGGAAGTCTTTATCCGAAGTGTTGAACTCTTTGGACTCCTTGAAGGTGTCTAACAGTAAAGGGAAGTCAGCGGCTATTGAAAGTGATAGTTCCGATTCTGAGAGCGGTAGCTCGTCCGGTTCCATCTCGTTCGGATCGGTTAATGAGGAAGTTTTAAAAACGGCGAACGGTAGCGTTGTATCTGAAAAAGCTTCGTTGATGAAGCATGCGGCTGCACTAAGCGGGTTGGAACCAGATCTTGGTGGTAAGAAAGATCTTCCTATTATTAGGAGAAATTTCACCCGCGGTGAGTCTTCAGGTACAAAATCGGTAGGGAGCTTGTGCGAGTACTTGACGACCTTAAATTCTTCGTTCGGTTCGGTGCCTGACTTGTATCCCGTCGCGCGTGACATAACGTACAAGAAGATGACCAACGCCATGCGCGAGTTCTATTATTCGCAAAAGGTAACGTTGTACGAACTTCATGGAAAATTGAGCTCTTACTGGGATGAGTTAAAGACGGCGGGTTTCGATAGGAAGTTGGCGAAGATGGATTTAGACGATGACGTTGATGTCGTCGATTTTAACTCGAAGGTAATAGTGGGGAGGCATGGTACCCGTCCTTTCAGAAATACTGTGAACTCTCACGAGTTCATGTTTTGTGATGACGGATTGGTGCTTTGCCCGGGTCCGAAAAAACGCGACTTTGCTTTGATCTCTAGTCAAACGCAATTCGTTGCTGCGAACTCGTTCCTGCGTGCCGTGGACGGTAAAGATTTGACGTTCACTAATTCGGAGCATAGTCTCATAGTTTATGAGGCTCCTCCCGGTGGTGGAAAGACGCATTCTTTGGTAACGTATTTCGCCGATTATTGTACCAAAGTGTCTTGCTTGGTGGTGACCGCTAACAAAAATTCGCAAGCGGAGATTTCTCAAAGAATCTCTAGAGAGTTAATGGATAGAAAGATGCTTGCTAAACACGTTGTTAAAACCGCCGGTAGAGTGTTCACTGTGGACTCTTATCTGATGAACCATATTCGACTCAAGACTGACCTGTTGTTTGTTGATGAGTGTTTTATGGTTCATGCTGGAGCAATCGGAGCGGTTGTTGAGTTCACTTCATGTAAGGCTGTGGTTTTCTTCGGTGATAGTAGACAAATTCATTATATTCACCGGAATGATTTTGGTGTTTCATTGTTGCATGACATAGACGCATTTATAGAACCACAGCACCGCATTTACGGTGAGGTGTCCTACAGGTGTCCTTGGGACATCTGTGAGTGGTTGTCTAAATTCTATCCGAGACATGTAGCCACTGCTAACACTGGTAGTATCGGGAAATCGAGTGTGTCTATAGAGATAATTAATGGGTGTGACGATGTTCCTTACGATAGTAGCGCGAAGTACATCGTTTACACACAAGCAGAAAAGAACGAACTGCAAAAGCACCTTGGTCGTTTAACCGTAGGCCGGACTAAAGCGGTGCCTATTGTGAACACAGTGCATGAAGTTCAAGGTGAAACATATAAGAAGGTTCGTTTGGTAAGGTGCAAGTACCAAGAGGACACTCCTTTCTGTTCGGATAATCACGTCGTTGTGGCTTTAACCAGGCACGTCGACTCCTTGACTTACTCCGTTTTGAATAGCAGGAGATACGATAAGACCGCTTCCAGTATAGATGAAGCGAGGGAGATTTTTGACAAATTTCGTTCGACGAACCATTCTCACGGTTCTTCGACGTTGGAATGGTACCTAGAGAAATACCCTACTGAATATAAGGGTAGCAAAGCATCTTCGGCGCCGTTAAGTTGTATTAACGAGTTTCTTAACGAGGTCGTTGTCGGTTCTTCAGTTGTGCAGTTGGGAGATACTTCAGAAGAATTAAGTTCTCGTCCTTTTGAGTCTGGATGTGATAATGTTACCATAAGGGACACTGCTCCCCCAGACTCTGGTAATCTACACGAACCGGCTCGCGTTCGGCGTAGTAAGGTCGCAGGCAATTCCACCAAGAAAAGCGTCCCTACAAGAAAATCTTCTGTCGTACGAAAGTCGTAATTACAACTTTATAAAGACGGAGCGATTTGTGGGGCCCGAAAATTTCGGCAGAGCTATGGCTGCGGCTGTTTTTGAGAGGTGTTTTAAGATGGATGAAGTGGCCAAGATAAGAAGCGATATCATTGCTTTGACTGAAGCCAATATACAAAAATGGCTCGATAAACGTACCCCATGTCAGGTAAAAGCCGTGCAGGCCGAATTGAAGTTACCGTTTGCTGTGGAAGAGCAAATCACCAACTACAAACTAATGGTTAAGCGTGATGCCAAGGTAAAGCTCGATGATTCGAGTCTGTCCAAGCACCCTGCCGCACAGAACATTATGTTTCATAAGAAATTTATCAACGCTATTTATTCTCCATGCTTCGACGAATTTAAGAATAGGGTATTATCGTCACTAAACGGTAATATAATATTCTTTACTGAGATGACGAACGCTGGGTTGGCGGAAGTTATCAGGAGGGTTATAGGTGATGACGACAATCTGTTCGTTGGGGAAGTGGACTTCAGTAAGTTCGATAAGTCTCAGGATTTGTTCATTAAGGAGTACGAGCGTGCGTTGTACTCTGAGTTCGGATTTGATGACGAACTTCTCGACGTGTGGATGGAAGGCGAGTACCGCGCTAGGGCTACCACGTTAGACGGTCAGCTGAGTTTTTCGGTCGACGGTCAACGTCGTTCGGGAGGTTCGAACACATGGATTGGGAACTCTTTGGTTACCCTAGGTATCCTATCTTTGTATTACGACGTCTCAAAATTCGAGCTACTACTCATATCTGGCGACGACTCTTTGATTTATTCAAAAGAAAAGATTAGTAACTTTTCTTCTGAAATTTGTTTGGAGACAGGTTTTGAAACTAAGTTTATGTCTCCTAGCGTACCATACTTTTGTTCGAAGTTTGTGGTTCAAACTGGGAACAAAACGTGTTTTGTGCCGGACCCTTACAAGCTGTTGGTTAAACTGGGGGCCCCTCAATACAAATTAACCGACGATGAACATTTCGAGCTGTTCACTTCTTTTAAAGACATCACTCAGGACTTTGGTGATCAGGTGGTCCTAGAGAAATTGAAGTTGTTGGTAGAGACTAAGTACGGGTTTACTAGCGGAACTACTATGCCCGCTCTGTGTGCTATACATTGTGTACGGTCCAATTACTTATCCTTCGAGAGGTTGTTTCCTTTTATTAGGGGTTGGTATGTTGTCGATGCTTTGAAGCTTAGACAACTAAGGAAGTTCGCCAATTTAATCTGTGAACGCGTGGTTTACGATAATCGCGTGGGTTATTTTTCGTACTTTGACAATCCGTTTACTAAACCCGACGCTAGCGATGATCAAACGGACGACTTGATGACTAGTTGATCGTTTGTTCAGTTCTCGCTGAGAGCCGACGTTGGTAGTTGAGTCGAGATGTTTGCTTTCGCGAGCGAAAACCAAGACTTATTAGAAGAAAAGATATTTCGTCGTAGAACGTACCATCGTAAGTATTTCGATGACGTGGTTAGGGATTTCACTATTGATGTTGGTTATGATATTGATGATCGTGACCCTACGGTGTTGGCTGACTATTTCTCGTTGTATTTCTTTTTGCTTAACAACGATAACGTTGGGCCTTTAGCGGCTTCAATTGTAGTGAGCCCGCCGGTTAGCGGGACTTATAAAATTCGAGCGCACGTCGATAATCAACCGAATTGCGAAGGAAACGTGACTTACGTTAAGACTGTCGATAAGAGTCGTTTTGCGATTCTCATAAAAGCAGTCCCGGCTCCAATGAGAGGTTATTACTCTTTTCGGGCGTTTCTTGCCGATAATGTCACGAGCGAACGTAGTGAATTCATATGCAGTTTTATCGGTAGTAGATTCCTTTGTTGTTGTACGCAAACGATATCCGAAAATTTGAGTAAGGTTTGTTCGTCCTCTTTCTCTTTTAGAGCAGTCTCAGAAACCGCGATTAACGAGTTTTCTGTTGCGACTGATGATGTGGAAGACGTTAAGTATGTGAGAAAACAAGCCGAGGGTTTCTCACATTGCGCTGACCCGTACCCTCCTAGGTGTTATCGCGGCGCTAATTTAGGCGATTCTTCAGGGGTTCAAAGTCGTACAATCGAAGAAGAAGGTTATAAGACGGATACCGCAGGTAACGTCGCGGTCACTATCCCGAACACCCCACTTGTTAGTGCTGTCTCTCCGTATGTCGCAGAGTACAACGAAAATACGCGTTCGCGTATCTCGTTAATACGCCGAGTCTGCTGTTACGCCGTTTGTGTTTTAGTGGTGTCTCTTCTTATAATGAGCGGTTTGTTAGCCATTATATTCATATGATTTGATGTAGTAACTTACGAGGTACAATTAACTAAAACTCGCCGTTTGACTCTGTTTAAACGGGTTTCAATGGACTGTGTGATTCAAGGATTTCTGACTTTTCTGGTTGGTATAGCTGTGTTTTCGGCCTTTGCCGGACTGATTATCATTGTTATAACGATTTATCGGTGTACGACTAAGCCTGTTAGAAATACCTCTCCTTACGGCACTCACGCCACTGTCTAAGCGGTATGGTGCTTCTGGGTTTAGACTTTGGTACCACGTTTTCGACGGTGGCTATGGCTACGTCTTCTGAGTTAGTTATACTCAAACAATCCAATTCATCGTACATACCTACGTGTTTGTTTCTGCATGCAGATCCTAACAGCGTGTCTTATGGTTACGATGCGGAATATTTAGCGGCTTCTGGGGAGCCTGGTTCGTTTTACAAAGATTTGAAACGGTGGGTTGGTTGCACTGCGAAGAACTACCAAACCTACTTACACAAGCTATCACCTTCTTATAAGGTGATGGTGAAAGAGTTTGGAACTAGGAGTGTGCCAGTCCCATATTTGTCACCTCTGAATAACGATTTAGGACTCAATGTCGCGTTACCTTCACTAATCGCTTTGTATGCCAAATCCATTTTGTCGGATGCGGAACGAGTGTTCAGTGTAAGTTGCACTGGAGTTATATGTTCAGTACCTGCTGGTTATAACACGTTGCAACGAGCTTTTACGCAGCAGAGTATATCGATGTCGGGTTACTCTTGCGTGTACATTATTAACGAACCTTCAGCAGCCGCGTACTCCACTTTACCTAAGTTGAGTTCGGCGGATAAATATTTAGCTGTTTATGACTTCGGCGGTGGGACTTTCGACGTCTCTATAGTTAGCGTTAGATTGCCTACATTCGCCGTTAGGAGTTCGGGTGGTGACATGAATTTAGGCGGTAGAGATATCGACAAAAAGTTATCTGATAAAATATACGAAATGGCCGATTTTGTACCGCAAAAGGAATTGAACGTTTCTAGTTTAAAGGAAGCTTTATCTCTTCAAACTGATCCGGTCAAATATACTGTGACTCATTACGGAATGAGTGAGACGATATCGATTGATCAAACGACGTTGAGGGAGATAGCTTCGGTGTTCATAAATCGAACGATAGACATACTTACGCAAGTTAAAGTTAAGTCTAGTATGCCCGAATCGCAAAGTTTGAAGTTAGTGGTAGTCGGTGGAAGCTCGTACCTACCAGGATTGTTGGATACTTTGGCAACTGTGCCTTTTGTGTCTGGGATAGTACCAGTGGAAGACGCGAGAACCGCGGTCGCTAGAGGGTGTGCTTTATATAGCGAGTGCTTAGATGGTAGGTCCAAGGCCCTACTAATAGATTGTATTACGCATCATTTGTCGGTTACGACGTTTAGCGCGGACTCCGTCGTTGTTGCAGCGGCCGGTAGTCCAATTCCTTTTGAAGGAGAACGAAAACTTACGTTACGCAAATGCGTTAGCACGTCTAACTATCAAGCAAGAATGTTCGAAGGAGATTACGAAAAGGTCTTCCGAAATGAACGTATCTACGCAGCTTCAGTATCGTTGTTTACTTTAGGAGTTAATTGGCGTGTGCCTAACGACGTTGAGATGACTCTCGTGACTAAAGTGGACTCAATGGGTAAAGTGGAATTTTACCTTAAAGGTCCATCTGGTGAACTGGTCAACGTGCAAGGTACTTCGCATTACGATTATACTGGTATGCCTCACCCCACTAGAAAGCTGGTGAGGCTTAGCGATTACAATGTAAACTCCGCCGCTTTAGTTTTAGCTTTGACATTGACTCGCGAAAAACGAGAAAAGTTTCTTTTGCGGACATTATTTGACACTTTACTAGCAGACTTGCGAAGGACAGCAAGTTTAAGCGAATATTCTAAGAAATACCCGATCACTCGAAACGACATCGATGTCGTCTCATCACGTATGGGGATCGTTGTTTCGAAAGTTTTACGGGGAAGCGATTTGGAAAGAATACCTCTCTGAATCAACTCGAAGTTTCGATGAGAGAAACGTGTCGTTGGACCACACTCTGAGTTCGGGTGTGGTCGTCCGTAGGCAGAGTCTTTTGAACGCACCTCAAGGGACTTTCGAGAACGAGTTAGCGCTATTGTACAATTCGGTAGTGATTAACGATTTTGTTGAGTTGACTGGTATGCCATTGAAGTCTCTGATGACAGGTATCGAGGACCGTAAGGTGCCTAACGAATTCATATCTGTAGACCCGCACGAAGTCGGATGTAGATTCACGTTGAACGACGTGGAATCATATCTAATAAGCAGGGGTGAGGATTCCGCTGATGTAACGGCGGTCGAGCATTCGTGGTGTTTGAGTAACTCTTGTGGTAGATTATTAAGTTCGACTGAGATAGATGCTTACAAAACCTTGGTGTTCACCAAGAATTTCGATAGTAGTGTATCTGGGGTGACTACTAAGTTAGAGACTTATTTATCGTACTGCATATCGTTGTACAAGAAACATTGCATGAAAGACGATGATTATTTTAATCTTATCGCACCTGTGTTTAATTGTTTGATGAAAGTGCTGGCGTCGCTTGGTTTGTTTTATGAGAAACATACTGACAATCCGCTACTGACCGGCATGCTCATAGAGTTTTGCCTAGAAAATAAGGTGTATTACTCTACTTTTAAAGTAAATTTAGACAACGTTAGATTGTTTAAGTCTAAAGTGTTGCCTGTGGTGTTAACGGTTTGGGATATATCTGAGCCTGATGACCCAGTGGATGAGAGGGTACTAGTTCCTTTCGATCCTACGGATTTCGTGCTCGATTTACCTAAATTGAATATACACGACACGATGGTGGTGGTGGGTAATCAAATCAGACAGTTAGAACACGTAGTTGAGAGCGATGCTTTAGACGATTTATCTCAACACGTTGACATACGTTTAGCAGCGGACAACCCCGATCTACGCGTTGATCTGCGTTGGGCAGGGATGTTTGTCTACTACGGTGTTTATCGGTGTGCTATTGATAGAGTGGTAGAACGACCGACGTTATTTAGATTGCCGCAGAAGTTACTGAGTCAGGATGATGGCGAATTGTGCTCATTACGCATGAGTGCCGTCGAAGCTTTGTTTAATCTAGTGCAAAAGGTGAACAGGGACATAAACGTTAGACGTCAGTTCATGGGACGTCACAGTAAAGTGGCTTTGCGACTCTATCGCAACTTAGGTTTGAGGTTTCCGCCGATCTCTTCAGTTAGGTTACCGGTTCATCACGGTTATTTATACGTCGATTTTTACAAAAGAGTACCTGACGATGCTGTTACTGCCGACGAACTCGAGAGTTTACGTCAATTACGTTCGTCCGTGGACGTCATGTGTAAGGACAGGGTGTCAATCACACCTCCACCATTCAATCGACTTGGAAGAGGTTCTTCTAGAACATTCAGAGGTCGAGGCGCACGCGGTGCGAGCTCGCGTCATTTGAGCAGAAACGTGGCAACTTCCGGTTTTAATTTACCTTATCATGGCAGGTTATTCAATACTTCCTAATACCGATGACAAAGAAATGAATCCAGTGAGTGCCGCTGTGCCCGGTAAGTATCCGGATGTCATTGAAAAATTTGTGGCCAATAGGTCCGTAGACACGTTAATAGAAGGCGTTATAAGTAAGTTGGATACTAATTCAATATACGAAGATTCCACTGAAAAATTTACTGGTGAATACCTGAAATACGTTATGGTTACTATGGACACTTTCTTATTAGAAAACTATAAAACGAAAACGGAAGATCTGTTGGTTCACTTAGCTATGATCCAAAAGAGGTTGTGCACTATATCCACGAGCACTAAAACCAAGTTCCGCGATAAAGGTTGTATTAGTTACGTGCAAGGGGGTTCGCGATATAAGTTAATGGATAAAGTGGTTTTTCCTTTTATTATATCGAAATTTACCGACAGGGAGACTCCGAATGCTCTACGTAAGTATGCTTGCACTTTCGAGGAGTTACACTTGTGTATGGCTAGGTTGAGACCCGACTTATACGAAAATAAAAGGACGACCAAAGCCGGGACTCCACATTTAAAGGGCTACTTATCAGCCGACTTTCTTTCGGGTTCTCTCCCAGGGTACTCCGAACATGAACGAGGCATTATTCTTCGAGCGTCCGAATCTATGTTAGCTAGACGTCAAGGTTACGAGGAGGCAACCGAGCTTCTTAACCTACGTGATTTGGGTAAGTACGTTTAGTTGATTTTGGGACGGTAATATTAATATCATACCATCCCTTGAGCGCTGCTTTAAGGGTCGTTAATCGACGACTCTTGATATATTTACTAGGTTTGAATTATGGACGACGAAACAAAGAAATTGAAGAACAAAAACAAGGAAACGAAAGAAGGCGACGATGTTGTTGCAGCTGAGTCTTCTTTCGGTTCGTTAAACTTACACATCGATCCGACTCTGATAACGATGAACGATGTGCGTCAGTTGGGTACCCAACAGAATGCTGCTTTGAACAGGGACTTATTTCTTACTCTGAAAGGGAAGTATCCTAACTTGCCTGACAAAGATAAGGACTTTCACATAGCTATGATGTTATACCGTTTAGCGGTTAAAAGTTCGTCATTGCAAAGTGATGATGACACCACGGGCATAACGTACACTCGGGAGGGTGTTGAAGTAGAGTTGTCTGACAAACTTTGGACCGACGTCGTATATAATTCTAAGGGTATTGGTAACCGAACTAACGCCCTTCGAGTCTGGGGTAGAACTAATGATGCCCTTTATTTAGCCTTTTGTAGACAGAATCGCAATTTGAGTTATGGCGGACGTCCGCTAGATGCAGGGATTCCGGCCGGGTATCATTACCTGTGTGCAGATTTCTTGACCGGAGCTGGCTTGACTGATTTAGAATGTGCTGTGTACATACAAGCTAAAGAACAATTGTTGAAGAAGCGAGGGGCTGATGAAGTCGTAGTTACTAATGTCAGGCAGCTTGGGAAATTTAACACACGTTGATCTATTGCGTTCTGATTCCCGGTTTCTATCGGGATGGTGGAGTTTCATCGTGAACGTGGGTGATATAATCGTCCGGTTTGCGTTACACGTTCCTAGTGAAGATATGCTGAATAGCTTTTCAGCTATATCGAATTGTACGATCATAGCGGACGGTAGTGCTTTACTAAAAGACAACACTGTGGTTGACCGTTTAGAGAGCATGAACCCTTTGGCTTATTTGTTAAAATTAGCGAAAACGACTACTACTATTTGTTTTACTATGTCTAATAAGGTTCTTTTTGGTACTACTAAATCCGAACCGCTTAGTTGTTTAGCTATCACGTCGGATCGAGTTTTATTCAAAGTTATTATGGGTACTAACGTTGATGATTCTCGATGCGGCTGCAGTATTTGGTTTTACAACAATGGTACGTTTCAAAACGGATTGACCCGTTGTGATAATCTCGTCACTTTGTTTAGCGCGACTTAGACACGAAGTGACCGTTCGGGTTTAATTGCTGCAATGAGTATTCGACGCGTGTGGTTAAAGGTTATAGCCGTAATTACAGTGTTGTGGTACGGTAAGGAACCTTCCATTAGTGAAGGTTACAATGCTCTTATGAATGACGACTTTAAGTTTATCGATACGCATTTTTCAAACGTTTCTTATGCTAAGAAATGTTACGAATTGGCTAATTTCGATTTAGACTTTTTGCGCATCGTTATCATTCCTTTGAGTGGTGGCGCGGTGAATGAATCACGTGCTGATCGCACTAACGTTTCAGAGATTGTCGAATCGCACGTAAGCGACCGAGACAGAATGCACATCTTGTTGCGTAATAAGCGGATCCAGATTCCTTCGCTCTTACCTTGCGGTAACTAGAGTCTACTCAGTAGTACGTCTACTAGTATAACGTATTAAACACTTTAGTGAGGAGTTTTGTTTGAACCAAACAATATGCGAGCTTACTTTAGTGTTAACGATTACATAAGCCTTTTGGCTAAGGTCGGTGCAGTTGTGGAACGTTTGTGCGATCCCAGCGTAACTCTCACGGAAGTGATGGACGAAATTAATGATTTTAACTCGTTTCTCGCTTTGGTACACTCTATGAAGTCGGACATGAACGGCGATCATCAGGATGGTCACCATGAGATGGGTGAACACAAGTCTCGATTGTTGTGCAATATAGAGGCGAAACTGCGAGTGCTTCTCGACATCATAAGACGTCGGTTTACTCGCGAAAAACTGCTCTGTACCAGTGCTACAGACGTCGTGGGCTTCTTCGTCGTGAGGTACATGAGTTCTAGTCACACTAGTTTCGAAACCGTGATGCGAACGGAACTGAAGTTGGTAGTTAAAGCTGTGCTGTCGGAATTGTCCCGCACACATAAACTAGATTTTAGTGAGCGAGCCTTTGCGGCTTACGGTATCCTTTTGCAAAAGGGTACCGTGGCGACCGTTTGCGGTCAGTTTGACATTAATTTAGTGTCTCCGTCTTGCGTGTAGGTTAATACGTTTCTCAGAACGTGTGGTTGTATTAACTAACTTTAATTCGAACATACTTATTGTTTAGAGTCTGTGAGTTACGATGGATGATACTAGCGGACAAACTCTCGTTTCTGTGAACCTTTCTGACGAAAGCAACACGACAAACACTAAAGTTGAAAACGTAAAATCGGAAGCGGATCGCTTGGAGTTTTTACGTAAAATGAATCCCTTTGTTATTGACGCTCTGGTGCGAAAAACCAATTATCAGGGTGCTCGCTTTCGAGCGAAAATAATAGGAGTGTGCGTGGATTGTGGTAGAAAACACGATAAGGCGCTCAAGATTGAACGCAAGTGTAAGGTCAACAATACACAATCTCAGAACGAGGTGGCGCATATGTTAATGCACGATCCCGTTAAGTATTTAAACAAAAGAAAGGCTAGAGCCTTTTCTAACGCAGAGATGTTTGCGATTGAATTGGTTTTGTACACCAAGGAAAGGCAATTGGCGGTCGATTTAGCCGCTGAAAGGGAGAAGACGAGACTGGCTCGTAGACACCCGATGCGTTCTCCGGAAGAAACTCCGGAACATTATAAATTCGGTATGACTGCTAAAGCAATGTTACCGGACATCAACGCTGTAGACGTTGGTGATAACGAGGACACTTCGTCGGAGTACCCAGTGAGTCTGAGTGTTTCTGACGGAGTTCTCCGTGAACACCACTTCATCTGATTGAAGTGGACGGAATAAGTTCCTTGCGGAACTTTATGTCGGGTTGGTAAAAACCCTTATGATGGTGATGTATCACTAGACAATAACCGGATGGGTAAAGTCTTTAAAATGATCGAGGGGAAAATTAACCGTATCCTCTCGTTGGTCTAAGCTCCCACAGAGTGGTAGTGGTCTCAAGTGAGGCTTAACGTATGCGTGAACCAAAGAAGTTCTCCTTAGAGTGTGTGTTGTTTACCCAACACACTGTCCCTATGGGGGGCCAACATAGGTCCA
>NC_001661_T36
AATTTCACAAATTCAACCTGTTCGCCCAGAAAATACGTCTGGCACAACAGGGATCCGGAATAGGTCCAGCCTTTAAGCTCTAATATTCCCACAACAAAAATTACACTATGTCGAAACTCAGAGGAAGCTTCTGGTCTTCGGCCATCGCTGTTAACAGCGATTACACGATATCGCGCATCTGGCGCAAACTTAACACCATAGTAGTCCTGCACTACTTTGGTTTTGTTAGAATCACCAAGGTGATTCGTGACAAATCGGCTGATATGCCGATAGTCCCTTTACGGAAATCTGTATTTCCGTTTTCTGTTCGCGCGGCTGTCACGAGCTTCGTGCTGCTGGGCGTCCTCTTGACGCTCCGCATTCAGGGTGCCTCTGTGGCCTTCCCGTTATCAACGCATCTGGCGTTGTTCGTCCCCGCTCTGTTCGCGGGTTTTTCGAGGTTTTCTCTGTGCAAACCTCCGCTCACCTCTGCCGCTAAGAGGTCCCTCCGTCAGGCAAAGCGGGAATCTGTTTCCCTTTCTAGCCGGGCCTCTTCTCGCTTCTCTAGGGAAGTCCCTCGCGGCACACGTTCAAGACTTCACAGACGTGTGGTGAGACGAGCTGACACTGCCCCAGTTGAGAGTCCCCAAGACAAGCCTACCCGACGAAACAGCCGACTTGGTAAGACTTCTCACCTCCCTTACGTGGGGGAGGCAGCGTTGGATGATATCCTTCGCTGGATCGAAGAGGTTAATCCTCATCCCTCGATGGTCGCTATTCCAGTGCCCATCACTTTTGGAACCATGCCTGCAACGGCTTGGTGTTCCCACTCTGAAGCCGCAGTTTTGCGTGCCGCCTTGACTATCACGCGGCTGAAACTGATTTCTCCACTCAGGAGAAACACGTACGGTACGTCTATAATGACGTATCTTCTGCCACTAACCGTCCCCGTACGGTTTCTCCCCGCAAGTGCGTCCATTTTTCCCAGTAAATCTAAACTGGGCGTTGAGGTCCCCTCTGGTAGGGACCTTCACACTGCGTTCGTGAGATCTTCTCACGCGAGCGCTTTCTTCTCTGACGCGGTTCGCGCTTCGTTTGTTCCGTCCAGCGCGGAACAATTTTTTCACTTCCGTCGTCAGCGGACGCATGTTCTTGCTATTACAGACCCGGTCCTGTGTGGTACGGTGTCTGTTTTAATGTCGGACGGTGTTAACACAGCACGTCTCGACGTTGTTGCTCCGGCGTACTATGCGTACGCTGAATCTTTGGGCGCCAGAGTGCGCTTTTTGTGGGAGTCGTCCGACGTGGACGACGCTAAAGTTCGTGACGGTCAATGTTATGTCCGTCATGTGTTCGACGTGGCTCTCTACTTTGGGAGACGCGCCGACCTTTCCGTGCGTAGAGCGCTGGGTATGTACCCCACAGTGGGTGCACTAAAGGCTTATCTTGTTCGCGAATACGGTCGCGACTCTCTTAAGGTTCCTATGCGTGGGACCTACACTTTTGGCAGTGTGTTTCACTGCTTGTCGCTAAATCTTCAAGTCGACCTGCGATCTATTCCTAACCATCATTTAGTTGGTGGGACGTCTGCCCACGTCTTAATTGGGCAGGTTCGAGTCAGTGTTCCTGGCTCGATTGTTAAACCTTCACGTTCGGCCGTTCGTAGGCGTAATAGACGCATGCGACGTGATGGTTTTCTCGGTAGTTCCGGTTCTTCTTCTTCTGCGGGGGAGTCGACTCGCTGTTCGGACTGCTCTTCTCCTCGCGGTTTACCTTCTCCTTCCGTTTTAAAACCTTCCCTAGGTCGGATCCCGAGTATAGATCGGCGGTTCCGGTTTCCTGCGGGTACGCAGTTGCGCGTCTCCGTACCTAGGCGGGTCGATGACCATGTTTACGTGTCGACTGGTAGCAACTTCGATGAGTTGTGCCATGCAGTTTTGACACGTATGTCAAAAGGTACAACTCTAGAAATCCTTTTACACTCGATTCGAGAGCGGAAGGGACTACTTGGTTTTGCGGCGTGCTTCCGTTGGGGGTCTTCACACGTGTTTGTAAAGCGTGGCAACTTTACTGCCCGATTTCCTATTTCGGCGGTCAGGTATGAGAATCAGTATGCCGCGGTTATGATGGATGTGGGGACTAGTTGGGTTCCGAAGGGCTACGTTCCCGATGTTGATGTTGTGAAACGTCGGAGAAGTCGTAATCGTCGTTTTCCTCTTTCCCATCGTGCGGTGGATCAGTCGGTCCCCGCGTTACAGTCGAGTCCTGTCGAGGTTGCTTCGGTTTCGAGTGATAAGCCTTCATCGTCGCAGAAGGCTTCTTCACCTTCTACTTCTTCTTCTTCTTCTTTTAACTCGACAAGGAGTTCAGACTGGGTGAATGTCGGTTTCTCTCATCGAACTACTAATAAGGTTCGTGAACCGCGTTATGCTGGTCATCGTAGGATCGGAAATTTTACTTTCCCGAGGGGCACAGTGTACAACACGCCTGTCGATGAGCGCGCCTATAAACGTGTTCTTAGATTGCGAGATACCACAGCCTGTTCCTTTCTCCGTATACTGCTAGCTCGTTTGTCGGGTTACAGACCTTTAAGTGACGAGTTCTTTAACAAGTGTGTCACTTCCCGGTTTGTCGCGTGCATTGAACCTGTGGAATCAGGTCTCGTTAAGGTGCATTTCCGTTCTGATGTTTTCCGTGCCTCTTTCCCGTTTGACGGTCAACCTATACACCCCGCCACGGCTTTGACATTGGAAGTGGTGGTCTCTTGGGATTGGATGGTTACGGCTTTTCAGAATCCCTTGAAGGATGGATATTGCTACATTCGCCATTTCGCCGAAGTTAGTTTGAGCATGGGGCGAATTTTCTTCAGGAGGGACGTCGACTTGGGACCTTTCCCATACGTTTTCGAAGTGCAACACCGTCTTGAAAGGTTGTACGGGAAAGCTGCGTTAAGATACGGTGTTAGGGGTCAATATTCAGCCCCGCGCTGTTTTCACTGTTGCTACAACGATTCACCGAGACCGATGGCGTCCTTTAATGGGTACCATAAGATGGGTGGTGAAGATAACTCCCTGATAATCACAGACACCGACAGGTTGCGTGCTGTGGGGAGTGCCTATGAAAAAGTGAAGAGAAACATACCAGATTCGTTATTGGTTCGGTCTGTAGAAAAGGACCTTATAGAGTTTAATCAGACTCTAGTCGACATGCATCGATCCAGACCGGGCGTTGTCGTACCTTTCCAAATGAGTGAGAATCAGCAAGTGATGCTTACTAGGGCGTACCCGGAATTTAATATTAATTTTATTCATTCCGTACATTCCGATCATCCGGTGGCAGCAGGTTCTAGGGCGTTGGAGAATCATCTCGTTCGTAAACACGCTGGTACCGATTATTCGGATGTGGGGGGTTGTCCGCTGTTTCATTTACGTGCGGGTCACTCCGGCGTTCACGTTTGTAGACCGGTGTACGATGTTAAAGACGCTCATCGTAGAGTAGTCCGTCATCACCAACTTAGTAAGGTTTCGCTAGATCAGAGTGACGGTGTTAAACAAGTTGGCTGGACCGTAAACACGAATTCTGTATGCGGTAACATTTTGGGAGAGTGTTATCATGCATCGGAGGCGATGGTTATGGTTCAAGTTTATGACGTACCGCTACGTGAGTTGTGTAGGGCTATGATAAACAAGAAAACTTCCGTGTGTTATATGACCATGGTTACACCTGGTGAGTTGTTGGACGCCCGCGAGTCCTTTTTTATTAAGGACTTGGATTGTTCGGTTGAGTTAGATCCCATTGCAGACAGGGTTGTTTACTGTTTCAACAATTCTGCGTATACACACACGTACTCCACTATATGTGAGTGTATGCGAACTCCTTGCTTGGTAGTGGACGGGTTTTTGTTTACTATCGAAATGGTATCGCTCAGGTGTAGCGTTAATTACTATTGTATCACCAAGTCGTCGGTCTGTCCGAGAATTAGTGAGACTAAGCGGTTGCGCTACCGTCGGTGTGATAGCGACTTGATTAGAATCAAAATTCCCCGGTACTCCAGTAAGACTCGTAGTTGTTTACCTGGGTGTTACTATTTGTACTTGGACGCCAAGTTTGTAAGTCGCGTGTACGAGTACGTGGTCAATAACTGCGTTGTGGTGAACGCGAAAACTTTTGAGTGGACTTGGAATTACATCAAATCTTGCAAGTCGAGAGTGGTGATCAGCGGGAAGATTATACACCGAGACGAACCAATCGCTTTAGAGTACTTAGATGGGTTTTCTGCGGTTATGCTGTCCGCTGGCGTGAAGGGTAGGCAAAACGCGGACGTTTCTAGACGCTTAGCCGCTTTTTCGGGTGAAACTTCGATTTTCGAGTTAGTGGGGTTTGCTATATCCGAGAAGTGCCGCGACTTGTTCTTGGGTATTCAGGACGCTGTGGAAAGATGCGTGAAGTCGTACCTCAGGAATTCGTTTAATATGAGTTTCGTGGACTTGTCCGACCCCTTACTTACGATTAGCGAATATTCAGAATTGGACGTTCCTATCGACTTACCGGGTTTCGGTGGAATAGTGGACGGTAACGAAACTAGACTTATGGAAGACGGTGTTAAATCGGCTTTATTACGTAAAGCGGTTCAAGCCGAGGCTCAGTTGAGTCTTAAGAGAGGCAATACTTCCGAAATCGTTCCGTGTGATGACGATGACGACTCGAACGGTGATGATTCGCGTGTTTCGCTCGATACGGACTGGTGGTTCGTCCTTCGGGGTGGTAGTTCTGGCGGGTTGCGAGCTGGAGCCGCCCCTTCTTTGTTTAGGTGTTTACTCAGGAAATTGGGTGGGGGTTTATGTTTGGCAAAGAAAGTGTTGGAACTGTTAGTCAAGCGGGTGGTTGAATCGTTTTCTCGTTTGAAGCGGAAAACCGCTCGTTTAACGTCCTTCGCTAATTTGTTGCTTGCGAGGCTCTCTTGCGGGTTTTTCGATGACACTGTTTTTTCTGCGGTCTGGGAAATAGCGATCAACCTGACCAGGATCGTCGATGGAGTAGTCAAGACAAAACTGGGGTGCTTTCGTAATTTATTTCGATTGATTCCCAAGTTATACGCTGGTTGTAAGGACGTTGTGAAGGACGTTAGTAACGCTTACAGGTCGGTTGTCTCGTTTTCCGCTGAGGTTTTGGGTAAGAGTTACTCTAAACTTTGTCAGTTTTGCTTGGAAATATTTGACATCGGGCTTATTGAGGTTTCTGCTCGTAATTTGGGACTGGAAACATGCGTTTCAATAGCACTAGCTATTTTTGATGTGTTGATTACTTTTCCTTTGGGGAGCGTTAGTTTTCCCGTCGTTTGCGCTAGGGTTTTCGGTCGTCTCGCTATGGAAGTGGGATCGAACTTTTTGTTTAAGAAAGTTTTCGGTAAACCCGAAACTCTTGGTGAAGATACTTTCCGTAGGACTGTGAGTATGGTTTTGAGGCCCAAAGCGTTTGACAAGCTTTCCGTGGATGCGAAAGGTTTAGTTAGGTGCTCTGGTGTTATTCCTGGAGTGTTAAGGATAATACTATCTTCCTTGTTTTCCGAAGATGACGCTTGGGTGGGTTATAGTAAACATGAAGTTTCTTCCCTTCCTATTGTTACCTTTTGTGTGAAGAGATTGTCTTATTCTCTGGAGCGGTGTAAGGAAGCGTGTGTCGCATTTATTGTTGACTCTGCTAAGAAGATTTTGAAATCTTTAACTTCAGAGTTCAACGAATCCATTCAAAACTCCGACTTGACCAGTGGTGCTAAGTCCTTGTACGGGCACGTGAGCTCGATACTTTACACCTCTAGTGGTGTGATTAATAAAGCAGGAAGCGCCGTCGCTACTGTTAAAGCGGTCGGGAGTGATATCAGTGGTCGTGTGAAACGTATGCGACCCCGATTTTCTCTGTCCCGTCACTTTGACGAGCAGACTAGTGAGTACTACTCTGCTAGCGATTGTTCCGAACTAGATGAGTCGTTGTTTAGTGAAACGCCTGGTCTTCGTGGAAACGCCAGGTGTAGAGATTTGTTTCGTATCGTGTCTAGACGCGCGGTAGCGTGTTGTGAGTACGTGACAATTCTTTTGAAACGGCTAGCGTCGCGTGCCGGTGAATACTCCTACTCGTATGTGATGGATACGCTCGTGAGATTGTATGTGGCGACCGATGATGTTGTTAGACGGTGCAGGTCCTTTACGTTCGACTGTACTGATAAAGCATCTAATTTCGTCACCGGGTTTCTTAGTTGGCGCAGCTTACGTTCTGGTGCGTACTCTGCAACTCCAGGGTTGGGTGGTGGTAGTAGAGGTTTAACGTCGTTTTCTCACACCGGTGGATTCACGCGCGTTATCGGCGCTCTTGGGAACACCTTATCGGTGGTGTTTGATGAGGAATTCTTCAGAACTTTGCTGCATCGGTTGAGGGCAGATGTTGTGGTTTTACTGGTGGAGTTCTTGAAAAACCTTCCCGTTTGTTTGTTTTCAATATACACTTTTATTGAATGTCGGGGTAGGATCTTTCCTTTAAGAGAGTTCCTATGGGGTTTTTGTCGTTTCGTTTGGGATGTTATCGAGGGGTTGTCCATCAATACTTATCAATACCTCTCTGCTGTCGCTGAGAAAGTGTATCGAGGTGCCTTTAATCGTCGATTTAACGAAGAGGATGAGAGGACGCTTCGAGTGATCACGGAAGCAGAGGGAAGAATCGAATTTTTGCGAGTTGTTCTCGCGGAAATGGAAAGGTTCCGTGCTGCGTCGAACGAGGTTTCTTCGTCGAGGTCGTCTGATAGTCCTTCATTCCCACCTACTTACGGTGAAATTGAGGAGTTAAATGATGATTCCTCCGATAGTGCGCTAGTGATAGGCGTCGACAACGGTACCGGCCGCACTATCGTTGACGGTGAGACCGATTCTGCGTCCGGTAGCGATAGTGACGTTTCTATCCCGTTGGATCGCGATTTTGAACAAATCGGGCGTCTTGGCGGAAACGGTAACGTCGATGTCGTTCGGCTGGGTTTGAAATTCGTTCTGAAGTTGTTACGCAACCTATTCGATGCTAGAAGTTTTAAAGTGTTGTATGGGTTGTTACTTCAAACCCTTTTTTATGGTGGTTCGGTAAATAAATTTGTGTGTCGTCTGGTCTTTAGTCTTGGGACTTGCTTACCTTTCGAGTTACTCCGATTTGCGTGTTCAGCGAGGCGGTTGTTGAAGAGTTTGGCATCATTTGTTTACCAGACTAACCTTTTCAGCGAAGTTATGGTGGAGCATTTGTTTAGCGTTTCCCGACTGCTTTATGATTCCCGGTACTTCGCGACTGTGTTTTCGGAATTGGAGAGACTTAACTTCTATTTAGACTATTTCCTTTCGCTCCCGAAGAGATATCTATTCCCTAATTCTAGGGCTCGTAGTTGTGCTAGGGTTCCGGTTCCCGTGATTAGGACCGAAGGAGTGGCACCAGTCCGTGAGAGATCACTAAATGACATACTGGACTCTTTAGACTCTTTAAAGGTGTCGGACCTCAAAGGGAAGTCGACGTTCGTTGATGATGGGGAGTCGGATTCCGGTAGTGAACATTCGGGTAGTTCGATTTCGTTCGGTTCCGTCAACGAAGAAGTTTTAAATGCGGTAAATGGTGACAGCGTTTGCGAAAAAGCCCCGTTGATGAAGCATGTTACCGCACTTAGCAGGTTGGAACGCCACCCTAGTGGTCGTAAAGACATTCCTGTTTCTAGGAAAACTTTTGTGCGTGGTGAATCTTCGGGTGTGAAATCGAAGGTGAGTATGTGCGATTACTTGGTGACCTTGAATTCTTCGTTTGGCACAGTGCCTGACATGTACCCTGTTGCGCGTGACATAACGTATAAGAAACTGACTAACGCCATGCGCGAATTCTATTACTCGCAAAAAATAACCTTGTACGAACTTCACGGGAAGTTGAGTTCCTATTGGGACGAGTTGAAGGTCGCAGGTTTCGATAGAAAGTTAACGAGAATGGATTTGGACGATGATGTCTATGTTGTTGACTTTAATCGGAAATTGTTGGTGGGGAGAAACGGATCTCATCCGTTTCGTAATACGTTAAAGTCCTATTGTTTTATGTTTTGTAACGATGGGTTGGTTCCTTGCCCGCGTTCTCAGAAATATGATTATGCTTTGATTTCTAATCAAACGTCTTTTGTTGCCGCGAATTCGTTCTTACGTGCCGTGGATGGTAAGGATTTGACTTTTACCAATGAGGAACATAGCCTTATCGTTTATGAAGCTCCTCCCGGTGGTGGTAAGACTCATTCTTTGGTGAATTCGTACGCGGATTATTGCGTTAAAGTATCTTGTTTAGTAGTGACCGCTAACAAGAATTCTCAAACCGAGATATCTCAGCGCATATCTAATGAATTGATGGGCAGGAAGCTAGCTGCTAAGTATGTTACCGATGCAGCTTCCAGAGTGTTCACTGTAGATTCTTACTTAATGAATCACTTGCGACTTACGACTCAACTGCTGTTTATCGACGAGTGCTTCATGGTTCATGCTGGGGCAATTGGAGCCGTGGTTGAGTTCACGTCTTGTAAAGCGGTGGTTTTCTTTGGTGATAGTAAGCAAATCCATTACATTCACCGAAACGATCTCGGGGTTTCCTTTGTTGCAGATATTGATGCGTTTATTCAACCGGAACATCGTATTTACGGCGAAGTGTCCTATAGGTGTCCTTGGGACATTTGCGAGTGGCTTTCCGAGTTTTACCCGCGACACGTAGCTACTGCTAATGTAGGGAGTATTGGGAAGTCGAGTGTGTCAATAGAGGAAATCAATGGGTGCGATGACGTACCTTACGACAAGGCGGCGAAGTACATTGTGTACACTCAGGCTGAAAAGAACGATTTGCAAAAACACCTCGGTCGCTTAACCGTGGGTCGGAACAAGGTAGTACCAATTGTAAATACCGTTCATGAGGTACAAGGAGAGACCTATAAAAGGGTACGTCTGGTGAGGTTTAAGTATCAGGAGGATACCCCGTTCTCTTCAAAGAATCATATTGTGGTTGCTTTGACTAGACATGTTGATTCTTTGGTTTATTCCGTACTTACTAGTAGGAGGTACGACGATACTGCGACTAACATAGATAGGGCGAAGGAAATTTTTGACAAATTTCGTTCGTCGAATCACTCGTACGGTTCGTCATCGTTAGAGTGGTACCTTGAAAAGTATCCTACCGAATATAAGGGTAGTAAAGCATCCTCTGCTCCGATAAGTTGCATTAACGAATTTCTTAATGAGGTCGTCGTTGGTTCTTCTGTCGTGCAGTTGGGTGATGTGTCTGAAGAACTAAGTTCACGTCCCTTTGAATCGGGTTGTGATAATGTTACTGTAAGAGACACCGCCCCTCCTGACTCGGGTAACTTACACGAACCGGCTCGCGTTCGGCGTAGTAAGGTCACAAGCAATTCCTCCAAGAAAAGCGTCACTGCAAGAAAACCTTCTGTCGTACGAAAGTCGTAATTATAACTTTATCAAGACGGAACGGTTTGTTGGACCAAGCGAATTTGGTAGGGCGATGGCTGCTGCTGTTATCGAACGTTGTTTCAAAATGGAAGAGATGGCTAAGATAAGGTGTGATATTATATCCCTTACTGAAGCTAACATTTTAAAATGGCTCGATAAGCGCACTCCCTGTCAAATAAAGGCCGTACACGGGGAGTTGAAACTTCCCTTTTCGGTGGAGGAGCAAATTTCCAACTTCAAACTGATGGTTAAACGTGATGCTAAGGTAAAACTTGACGATTCAAGTCTATCTAAACATCCCGCTGCTCAGAACATCATGTTTCATAAGAAGTTTATCAATGCCATATTTTCCCCGTGTTTCGACGAGTTCAAAAATAGAGTGTTGTCCTCGCTTAATGACAATATCGTGTTCTTTACTGAGATGACGAACGCTGGGTTAGCGGAAATTATCAGAAGAATCATTGGTGACGACGACAACTTATTTGTTGGGGAAGTGGATTTCAGTAAGTTCGATAAGTCTCAGGATTTGTTCATTAAAGAGTACGAACGTACGTTGTATTCCGAGTTTGGGTTCGATACCGAACTTCTCGATGTGTGGATGGAAGGTGAGTATCGCGCTAGAGCCACCACGCTGGACGGTCAGCTGAGTTTTTCAGTTGATGGTCAGCGTCGTTCTGGAGGTTCAAACACTTGGATTGGGAATTCCTTGGTTACTCTAGGTATCCTTTCGTTATATTACGACGTTTCGAAGTTTGACTTACTCCTCGTTTCTGGAGACGATTCTTTAATTTATTCGAGTGAAAAGATAAGCAACTTTTCTTCCGAAATTTGCTTAGAAACAGGTTTTGAGACTAAGTTTATGTCTCCGAGCGTGCCATATTTTTGCTCAAAGTTTGTGGTTCAGACCGGTAACAAAACGTGTTTTGTGCCTGACCCTTATAAATTATTAGTAAAGTTGGGGGCTCCACAAAATAAGTTAACCGATGTCGAGTTATTTGAGTTGTTCACTTCTTTTAAGGACATGACGCAGGACTTTGGTGATCAAGTGGTTTTGGAGAAGCTGAAGTTGCTAGTCGAAGCTAAGTACGGTTTCGCTAGTGGGACCACTATGCCAGCATTGTGCGCTATTCATTGTGTGCGATCGAACTTTCTGTCCTTTGAGAGGTTATTTCCTTTCATTAGGGGTTGGTATGTTGTTGACGCTCTAAAACTCAGACAGCTTAGGAAACTCACTAATTTGATCTGTGAACGTGTAGTTTACGACAATCGGGTGAGTTATTTTTCGTACTTCGATAACCCGTTCACTAAACCTGACGCTAACGACGATAACGTGGACGACCTCGGACAAGCGGGTGAATTAGCAACCGGCTGATCGATTGATTAGTTCTCGCTGAGAGCTAATGTGGGTAGTTGAGTCAGGATGTTTGCCTTCGCGAGCGAAAGCCAAGACTTGTTAGAAGAAAAAGTTTTTCGTCGTAGAACTTACCATCGTAAATATTTTGGTGACGTGGTTAAGGACTTCACTATCGATATTGGTTATGATACTACCGATCGCGATCCTACTGTATTGGCCGATTATTTCTCATTGTATTTCTTTTTACTTAACAACGATAGTGTTGGGCCTATAGCAGCCTCAATTGTGGTAAGCCCACCGGTTAGCGGGACTCATAAAATTCGAGCGCATATCGATAATCAACCGAACTGTGAAGGTAACGTGACTTACGTTAAAACCTTCGACAAAAGTCGCTTTGTGATTCGCGTTAAAGCGTCCCCGTCTATGAGAGGTTACTACTCTTTTCGGGTGTTTCTTAGTAGCGATGTCGCTAGCGAACGCAGCGAGTTCGTGTGCAGTTTTGTTGGTAGCAGGTTTCTTTGCTGTTGTACACAAACGATATCTGAAAATTTGAGTAAAGTTTGTTCATCTTCCTTCTTCTTCAGAGCAGTTTCAGAAACCGCGACCAACGAATTTTCTGTTGCGACTGATGATGTGGAAGACGTTAAGTACATAAGAAAACAAGCCGAGGGTTTTTCACGTTGCGCTGACCCATACCCTCCTAGGTGTTATCGTAGCACTAATTTGGGCGATTCTTCAGGGGTTCAGAGTCGTACGATTGAAGAGGAAGGTTATATGACGGGCACTGCAGGTAACGTCGCAGTCACCGTCCCGAATACTCCACTAGTTAGTGCTGTCTCTCCGTATATCGCAGGGTACAACGAGAATGCACGCTCGCGCGTCTCATTAATACGCCGGGTCTGTTGTTACGCCGTTTGCGTTTTAGTGGTGTCCGTTCTTATAATGAGCGGTTTATTAGCCATTATATTTATATGATTTAGTGTAGTAACTCATAAGGTACAATTACTTACTTAAGACTCGCCGTTTGACTCTGTTTAAACGGGGTTTAATGGACTGCGTAATTCAAGGGTTTTTAACTTTCCTAGTTGGTATAGCTGTGTTTTGTGCCTTTGCCGGACTGATTATCATTGTTATAACAATTTATCGGTGCACGATTAAGCCCGTCAGAAGTGCTTCCCCTTACGGCACTCACGCGACTGTCTAAGCGGTATGGTGCTTTTGGGTTTAGACTTCGGTACCACGTTTTCAACGGTGGCTATGGCTACACCTTCAGAGTTAGTTATACTCAAACAATCCAATTCATCGTACATACCTACGTGTTTACTCCTGCATGCGGAACCTAACAGCGTATCTTATGGTTACGATGCGGAATATTTAGCGGCTTCTGGGGAGTCTGGTTCGTTTTACAAAGATTTGAAGCGGTGGGTTGGTTGCACTGCGAAGAACTACCAAACCTACTTACACAAACTATCACCTTCCTATAAGGTGATAGTGAAAGAGTTTGGAACTAAGAGCGTGCCGGTGCCATATTTGTCACCTCTGAATAACGATTTAGGACTCAGCGTCGCTTTACCTTCACTGATTGCTTCGTATGCCAAATCCATTCTGTCGGATGCGGAACGAGTGTTCAATGTAAGCTGCACTGGAGTTATATGTTCGGTACCTGCTGGTTATAACACGTTACAACGAGCTTTTACACAGCAGAGCATATCGATGTCGGGTTACTCTTGTGTGTACATTATTAACGAACCTTCAGCAGCCGCGTACTCCACTTTACCTAAGTTGAATTCGGCAGATAAGTATTTAGCCGTTTACGACTTCGGCGGTGGGACTTTTGATGTCTCTATAGTTAGCGTTAGATTACCCACTTTCGCCGTTAGAAGTTCGAGCGGTGACATGAATTTAGGCGGTAGAGATATCGACAAAAAGTTATCCGATAAAATATACGAAATGGCTGATTTTGTGCCGCAAAAAGAATTGAACGTTTCTAGTTTAAAGGAAGCTTTATCTCTTCAAACCGATCCGGTCAAATATACTGTGAATCATTACGGAATGAGTGAGACCGTATCAATTGATCAAACGGTGTTGAGGGAGATAGCCTCGGTGTTCATAAATCGAACGATAGATATACTTACGCAAGTTAAGGTTAAGTCTAGTATGCCCGAATCGCAAAGTTTGAAGTTAGTGGTAGTCGGTGGAAGCTCGTACCTACCAGGGTTGTTGGACGCTTTGGCAACCGTGCCTTTTGTGTCTGGGATAGTGCCGGTGGAAGACGCAAGAACCGCTGTCGCCACAGGGTGCGCTTTGTATAGCGAGTGCTTAGATGGTAGGTCTAAGGCCCTACTAATAGATTGTATTACGCATCATTTGTCGGTCACGACGTTTAGCGCGGATTCGGTCGTTGTTGCAGCGGCCGGTAGTCCAATTCCTTTTGAAGGTGAACAAAAACTCACGTTACGCAAATGCGTTAGTACGTCTAACTATCAAGCAAGAATGTTCGAAGGGGATTACGAAAAAGTTTTCCGAAATGAACGTATATACGCAGCTTCGATATCATTGTTTACATTAGGAGTTAATTGGAGTGTGCCTAACGACGTTGAGATGACTCTCGTGACCAAAGTGGACTCGATGGGTAAAGTGGAATTTTACCTTAAAGGTCCATCTGGTGAACTGGTTAACGTGCAAGGTACTTCGCATTACGATTATGCTGGTATGCCTCACCCCACTAGAAAGCTGGTGAGGCTTAGCGATTACAATGTAAACTCCGCCGCTTTAGTTTTAGCTTTGACATTAACTCGCGAAAAACGAGAAAAGTTCCTTTTGCGAACATTATTTGACACTTTACTAGCGGATTTACGAAAGACAGCAAGTTTAGGCGAGTACTCAAAGAAGTACCCGATCACTCGAAACGATATCGATGTCGTCTCATCACGTATGGGGATCGTTGTTTCGAAAGTTTTACGGGGAAGCGATTTGGAAAGAATACCTCTCTGAATCAACTCGAAATTTCGATGAAAGAAATGTATCGTTAGACCACACTTTGAGTTCGGGTGTGGTCGTCCGTAGGCAGAGTCTTTTGAATGCGCCTCAAGGTACTTTCGAGAACGAGTTAGCGCTATTGTACAATTCGGTGGTGATTAACGATTTTGTTGAGTTGACTGGTATGCCCTTGAAATCTTTGATGACAGGTATCGAAGACCGTAAGGTACCTGACGAATTAATATCCGTTGACCCGCACGAAGTCGGATGTAGATTCACGTTAAACGACGTGGAATCGTATCTAATGAGCAGGGGTGAAGATTTCGCTGATCTAGCGGCGGTCGAGCATTCGTGGTGTTTGAGCAACTCTTGTGGTAGACTATTAAGTTCGACTGAGATAGATGCTTACAAAACCTTGGTGTTTACTAAGAATTTTGATAGTAATGTATCCGGAGTGACTACTAAGTTAGAGACTTATCTATCGTACTGCATATCATTGTACAAGAAACATTGCATGAAAGACGATGATTATTTTAATCTTATCTTACCTATGTTTAATTGTTTAATGAAAGTGCTGGCGTCGCTTGGTTTGTTTTATGAGAAACATGCCGACAATCCGCTACTGACCGGAATGCTCATAGAGTTTTGCCTAGAAAATAAGGTGTATTACTCTACTTTTAAAGTGAATTTAGACAACGTCAGATTGTTTAAGTCTAAAGTGTTGCCTGTGGTGTTAACGGTTTGGGATATATCCGAGCCTGATGACCCAATGGATGAAAGGGTGCTGATTCCTTTCGATCCTACGGATTTCGTGCTCGATTTACCTAAATTGAATATACACGATACAATGGTGGTGGTGGGTAATCAAATCAGACAGTTAGAATACGTAGTCGAAAGCGATGCTTTAGACGATCTATCTCAACACGTTGATTTACGTTTAGCAGCGGACAATCCCGATCTACGCGTTGGTCTGCGTTGGGCAGGGATGTTTGTGTACTACGGTGTTTATCGGTGTGTTGTTGATAGAGCGGTGGAACGACCGACGTTGTTTAGATTGCCGCAGAAACTACTGAGTCAGGATGATGGCGAATCGTGCTCATTACACATGGGTTCCGTCGAAGCTTTATTCAATCTGGTGCAGAAAGTGAACAAGGACATAAACGTTAGACGTCAGTTCATGGGACGTCATAGTGAAGTGGCTTTGCGACTGTATCGCAACTTAGGTTTGAGGTTTCCACCGATCTCATCGGTTAGGTTACCGGCTCATCACGGTTATTTATACGTCGATTTTTACAAAAGAGTACCTGACGGTGCTGTTACCGCCGACGAACTCGAAAGTTTACGTCAATTACGCTCATCCGTGGACGTTATGTGTAAGGACAGGGTGTCAATCACACCTCCACCATTCAATCGACTTAGAAGAGGTTCTTCTAGAACATTTAGAGGTCGAGGCGCACGCGGTGCGAGCTCGCGTCATATGAGCAGAGACGTGGCGACTTCCGGGTTTAATTTACCTTATCATGGCAGGTTATACAGTACTTCCTAAAACCGATGATAAAGAAATGGATCCTGTGAGTGCTGCCGTGCCCGGTAAGTATCCGGATGTCATTGAAAAGTTCGTGGCCAATAGGTCCGTAGATGCGTTAATAGAAGGCGTTATAAGTAAATTGGATACCAATTCAATATACGAAGATTCCACTGAAAAGTTTACTGGTGAACACTTGAAATACGTTATGGTTACTATGGACACTTTCTTATTAGAAAACTACAAAACGAAAACGGAAGATCTGTTGGTTCACTTAACTATGATCCAAAAGAGGTTATACACTATATCCACGAGCACTAAAACCAAGTTTCGCGATAAAGGTTGTATTAGTTACGTACAAGGGGGTTTACGATATAAGTTGTTGGACAAAGTAGTTTTTCCTTTCATTATATCGAAATTTACCGACAGGGAGACTCCAAACGCTCTACGTAAGTTTGCTTGCACTTTCGAGGAGTTACACTTGTGTATGGCTAGGTTAAGACCCGACTTATACGAAAATAAAAGGACGACCAGGGCTGGGACTCCACATTTAAAGGGCTACCTATCAGCTGACTTTCTCTCAGGTTCTCTCCCTGGGTACTCCGAACATGAACGAGGTATCATTCTTCGAGCGTCCGAGTCTATGTTAGCTAGACGTCAAGGTTACGAGGAGGCGACCGAGCTTCTTAACCTACGCGATTTGGGTAAGTACTTATAGTTGGTTTGGGGACGGTAACATTATACTATCCCATGAGCGCTGCCTTAAGGGTCGTTAATTGACGACTTTTGATATATTTACTAGGTTTGAATTATGGACGACGAAACAAAGAAATTGAAGAACAAAAACAAGGAAACAAAAGAAGGCGACGATGTTGTTGCTGCCGAGTCTTCTTTCAGTTCCGTAAACTTACACATCGATCCGACTTTGATAACGATGAACGATGTGCGTCAGTTGAGTACCCAACAGAACGCTGCTTTGAACAGAGACTTATTCCTTACTTTGAAAGGGAAGCATCCTAACTTACCTGATAAAGATAAGGACTTTCGCATAGCTATGATGTTGTATCGTTTAGCAGTTAAGAGTTCATCATTACAAAGCGATGACGACGCCACGGGTATAACGTACACTCGGGAGGGTGTTGAAGTGGATTTGTCTGACAAACTTTGGACTGACGTCGTGTTTAACTCTAAGGGTATTGGTAACCGTACTAACGCCCTTCGAGTTTGGGGTAGAACTAACGATGCCCTTTACTTAGCTTTTTGCAGACAGAATCGCAATTTGAGTTATGGCGGACGTCCGCTAGACGCAGGGATTCCGGCCGGGTATCATTACTTGTGTGCGGATTTCTTGACTGGGGCTGGTTTGACTGATTTAGAATGTGCTGTGTACATACAAGCTAAAGAACAATTATTGAAGAAGCGAGGGGCTGATGATGTCGTAGTTACTAATGTCAGGCAGCTTGGGAAATTCAACACACGTTGATCTGTTGCGTTCCGATTCCCGGTTTCTATCGGGATGGTGGAGTTTCATCGTGAACGTGGGTGATATAATCGTCCGGTTCGCGTTACACGTTCCTAATGAAGATATGCTGAATAGTTTTTCAGCTATATCGAATTGTACGATTATAGCGGACGGTAGTGCTTTACTAAAAGATAATACTGTGGTCGATCGTTTAGAAGGCATGAATCCTTTGGCTTATTTATTAAAATTAGCGAAAACGACTACTACTATTTGTTTTACTATGTCTAATAAGGTTCTTTTTGGTACTACTAAATCCGAACCACTTAGTTGTTTAGCTATCACGTCGGATCGAGTTTTATTCAAAGTTGTTATGGGTACTAACGTTGACGATTCTCGATGCGGCTGCAGTATTTGGTTTTACAACAACGGTACGTTTCAAAATGGATTGATCCGTTGTAATAATCTCGTCACTTTGTTTAGCGTGACTTAGACACGAAGTGACTGTTCGGATTCAATTGCTGCAATGAGCATTCGGCGCTCGTGGTTAAAGGTTATGGCTGTAGTTACGGTATTATGGTACGGTAAAGAGCCTTCCATTAGTGAAGGTTACAATGCTCTCATGAATGATGACTTTAAGTTTATCGATACGCATTTTACAAACGTTTCTTACGCTAAGAAATGTTACGATTTGGCTAATTTCGATTTAGACTTTCTACGCATCGTTATCATTCCTTTGAGTGGGGGTACGGTGAATGAATCGCGTGCTGATCGCACTAACGTTTCAGAAATTGTCGAATCGCATGTGAGCGACCGAGACAGGATGAGCATCTTGTTGCGTAATAAGCGGATCCAAATTCCTTCGCTCTTACCTTGCGATAACTAGAGTCTACTCAGTAGTACGTCTATTAGTATAACGTATTAAGCACTTTAGTAAAGGGTTTTGTTTAAATCAAACAATATGCGAGCTTACTTTAGTGTTAATGATTACATAAGCCTTTTGGCTAAGGTCAGCGCTGTTGTGGAACGTTTATGCGATCCCAGCGTAACTCTTGCGGAAGTGATGGACGAAATTAATGACTTTAACTCGTTTCTCGCTTTAGTGCACTCTATGAAGTCAGACATGAACGGAGACCATCAGGATGGCCACCACGAGATGGGTGAACACAAGTCTCGGTTGTTATGCAACATAGAGGCGAAATTGCGAGTACTTCTCGACATCATAAGACGTCGGTTCACTCGCGACAAGCTGCTCTGTACTAGCGCGACAGATGTCATGGGCTTCTTTGTAATGAGGTACATGAGTTCTAGCCACACCAGCTTCGAATCCGTAATGAGGACGGAGTTGAGGTTGGTGGTTAAGGCGGTACTGTCGGATTTATCCCGCGCGCATAAACTGGATTTTAGCGAGCGAGCTTTTGCGGCTTATGGTATCCTTTTGCAAAAGGGTACTGTGTCGACCGTTTGCGGTCAGTTTGACATTAATTTAGTCTCTCCATCTTGCGTGTAGGTTAATACGCTTCTCAGAACGTGTGGTTGTATTAACTAACTTTAATTCGAACAAATATATTGTGAAAGTCTGCGAGTTACAATGGATAATACTAGCGGACAAACTTTCGTTTCTGTGAACCTTTCTGACGAAAGCAACACAGCGACCACTGACGTCGAACCCGTGAGTTCGGAAGCGGATCGCTTGGATTTTTTACAGAAAATGAATCCCATTATTATCGATGCTTTGATACGGAAGAATAGTTATCAGGGCGCTCGCTTTCGCGCGAGAATAATAGGAGTGTGCGTGGATTGCGGTAGAAAACACGATAAGGGGTTGAAGACTGAACGTAAGTGTAAGGTCAACAATACGCAGTCTCAGAACGAGGTGGCGCATATGTTAATGCACGACCCCGTTAAGTATTTAAACAAAAGAAAAGCTAGAGCCTTTTCTAATGCGGAGATATTTGCGATTGATTTGGTTATGTACACCAAGGAAAGGCAATTGGCTATTGATTTGGCCGCTGAAAGGGAGAAAACGAGACTGGCTCGTAGACACCCGATGCGTTCTCCGGAAGAAACTCCGGAATATTATAAATTCGGTAGGACTGCTAAAGCAATGTTACCGGACATCAACGCCGTAGACGTTGGTGATAACGAGGAAACTTCGTCGGAGTATCCAGTGAGTCTGAGTGTTTCTGGCGGAGTTCTCCGCGAACACCACTTCATCTGATTGAAGTGGACGGAATAAGTTCCTCGCGGAACTTTGTGTTGGGTTGGTAAAGACCCTTATGATGGTGATATATCACTAGACAATAACCGGATGGGTAAAGTCTTTAAAATGATCGAGGGGAAAATTAACCGTATCCTCTCGTTGGTCTAAGCTCCCACAGAGTGGTAGTGGTCTCAAGTGAGGCTTAACGTATGCGTGAACCAAAGAAGTTCTCCTTAGAGTGTGTGTTGTTTACCCAACGCACTGTCCCTATGGGGGGCCAACATAGGTCCA
>EU937519_VT
AAATTTCTCAAATTCACCCGTACCCTCCGGAAATCACGTCCGGACGCTGCGGGAATCGGTGTAAATCCCGGCAAATTGCCCACTACGCCCATACAAACAAATATAACATGTCGAAACTCGGAGCTCGCTTCAAGTCCTTGACTTTCGCTGTACGCAGCGATTACATCATCTCGCGCATCTGGCGCGCCTTTAACACCGTTGGAGTCCTGCACTTCTTCGGTACTGAAACAACCACCAAGGTGGTTAAGGAATTTTCGGCTCCTCAGCCGATAGTCCCTCTACGGAAATCCTGTTTTCCGTTTTCTGTTCGCGCTGCTGTTCGCGCGATTAAAGCTGCCGGACGTCCCATTGACGCTCCGCGCTCTGGATGCCTCTGTGGCCTCCCTGTTATCGACACATCTGGTGTCGTACGTCCCCGCTCTGTCGCGGGCATTTGGAGGTATTCTCTGTGTAAACCTCCCCTTACTGCCGCCGCCAAGAAGTCCATTCGCAAGGCGAAGAAAGATTCTGCTTTCTTTCTTAGCCGGGCTTCTTCACTCTTCTCACGGGAAGTCCCCTGCGGCACGCGTCATAGACTTCGTAGGCGCGTTATGAAACGAGTAGACCCTACCATGCACGAGAGTCCCCAAGACGAGATCAAACTTAAGGGACGCCGACATGGCAAGAATTCTGACCTCCCGTATATGGGGGAAGCGGCGTTGGATGATATCCTTCGCTGGATTGAGGGGGTAAATCCCCCGCCGTCGATGGTCGCCATTCCGGTGCCCATCTCTTTCGGCGCCGTGCCCACAACGGCATGGTGCTCTCCTGCTGACGCGGCTGTTTTGCGGTGTCGTTTAGACTACCACGCCGCTGAGACTTCCTTTCGTGACGAAAGGAAGCACGTGAGATACGTCTATAATGACGTGTCTTCTGCTGCCAACCGTCCTCGTACGGTTTCTCCCCGCAAGTGCGGGCGTGTTTTCCCCAGCGGTTCTGCGCTGGGTGTTGAGGTCCCGAGCACTAGGGATCGCCATACCGCTTTCGTGAGATCTACTCACGCTAGCGTTTTCTTCTCCGACGCGGTTCGCCGCGTTCGCATGTTCCGTCCTGGGCGGAATAATTTCTTCACTAGCGTCGTTAGTGGGCGGCGCGTTAGTTACTTTAGACCCGGACCTAATGGTACGGTGTCTGTTTTAATGTCGGACGGTGTCAACACGGCACGTCTCGACGTTGTTGCTCCTGCGTACTATGCGTACGCTAAAGCGTTAGGCGCCAAAGTGCGCTGTTTGTGGGAGTCGTCCGATTTGGACGATGCTAAGATACGTGACGGCCAGTGCTACGTTCGTCACGTATACGACGTGGCCCTTTACTTCGGAAGGCGCGTCGATCTTTCTGTGCGCCGAACTTTGGGTTTGTTTCCCACAGTGGGTGCACTAAAAGCTTATCTTGTTCGCGAGTACGGTCGCGAATCTTTGAAGGTTCCGATGCGCGGGACTTACACTTTTGGCAGTGTGTTTCATTGCCTGTCGACTAAATCTTTTGTCGACTTGAGATCTATTCCTAACCATCACTTGGTTGGTGGTGCGTCTGCTCATGTGTTTATTGGGCAGATTCGTGTTGACGTTCCTGGTGGTGTCTCTAAGCCATCACGAGCAGCTGTTCGCAGGCGTAATAGGCGTTTGCGTGAAGACGGGTTTTTAGGTAGTACCGATTCGTCTTCTTCAGGAGGGTCGAGATACTGTTCGGATTGTTCAACTCCTCGCAGTCCACCCTCTCCGTCGATTGTTGGACCAACTCTTGGCCGGATACCAAGTATAAACCGGAAGTTCCGGTTTCCAGCAGGCACTCAGTTGAGTGTTTCTATCCCTAAACGCAATGATGATCGCGTGTACGTGTCGGTCGGCCAAGACTTTGATGAGTTGTGCCATGCCGTGTGTACCTACGTTAAGAGGTACAACTCGAGAAAAGCATTTTACACGCGGTTTGAAAATGGTGATGATTTCGCCGTCATTCGGCGTGCTTCCGTCGGAGGTCTTCACGTGTTCGTGAAACGCGGTAACTTTACGGCTCGGTTCCCTATGTCGGCTTCAAGGTATGAGCATCATTATGATGCAAGTATGAAAGGCGCCGGTTTGTCGTGGGTGCGGAAGAGTCGGTTTCCGAATGTTGAAGTTATACGCCGTCGAAGGAGTCGGACGGGCGGTTCTTTGGCTAGCTTTCCGGACGCGAATTTACGGATTAATTCTGACCAACCGTCGGATTCTGTTCAGGCAGTTCCGGTGTCGGGTGAGAATTCTCCATCGTCTCGAGGAGCGTCTTCGCCCCGACGTGATCCTGTTGAAGGGTCGGGCTGGTATAAGGTGGGTTCTCCTAGTCATCACTCGAGTGCCGCTCGTGGGCAACGTTCCACTGAACGTGGGAAGATTGGGGATTTCAGTTTTCCGAGTAGCACCGTGTATAATGCACATGTAGACGAGCATGCTTATAAACGTGTGTTGAAATTGCGGGACACGTCGGCGTCCTCTTTTCTTCGTATAGTTTTGGCTCGTTTGTCGAGTTATCGGCCTCTTAGTGACGAGTTCTTTAACAAGTGCGTTACTTCTCGGTTCGTAGCTTGTATCGAGGCGGTTGAATCGGGTCTCGTTACAGTACACTTTCGATCCGACGTGTTTCGCGCCTCGTTCCCGTTTGGCGTTTATTTGTATACTCGTCACGCGTTTGATATTTACAGTGGTAAGCTCCTGCAACTAGATAGCTACGGGTTCTCGGAAGACCTGAAGGACGGTTACTGCTATATTCGTCATATCGCTGAGGTCTGTTTGAGTATGGGAAAAGTTTTCTTTAGGAGGGACGTTAACTTAGGGGCGTTCCCTTATGTTTTCGAGGTACAGCACCGTCTTGAGCGGTTGTACGGTAAGCGGGCTGTTGAATACGGCGTTAGAGGATATTTTTCAGCAACGCGTCTTTACCACTGTTGCTTTACCGATTCGCCGAGACCCTTCAAATCTTTAAATAAGTATCATAAGATGGGTGGTGAAGAAGGTGCGTTATTAATCACTGACACTGATAGATTACGTGCCGTGGGGAGTGCTTACGAAAAGGTGAAGGGGCGTTTGCCTGATTCTTTACTTGTTCGATCGGTGGAGAAAGATTTGATAGAATTCAATCAAACTCTGGTTGATACGCAACGGGCTAGACCTGGTGTTGCAGTACCTTTTCAGATGAGTGAGAACCAACAGGTGATGCTCACTAGAGCTTATCCTGAGTTTAATATAAACTTTACTCATTCCGTACACTCCGATCACCCCGTGGCTGCGGGTTCTAGAATGTTAGAGAATCACCTTGTTCGTAAATACGCAGGTAGCGATTATTCGGACGTAGGTGGTTGCCCATTATTTCATTTACGTGCGGGTCATACAGGAGTTCACGTTTGCAGACCAGTGTACGATATTAAAGACGCCCACCGTAGAGTCGTTCGTCATCATCAACTTAGTAAAGTAGCTTTTGATCACACTGACGGGTCTAAGCAGGTTGGTGCTGTCAATACGAACACCGTGTGTGGTAACGTTTTAGGGGAGTGTTTTCATGCGTCTGATGCGATTGTTATGGTGCAAGTTTATGACGTGCCATTGCGAGAGTTGTGTAGAGCTATGGTGAACAAGAAAGCTTCGGTGTGTTATATGACCGTGGTTACGCCTGGTGAGCTGTTGGACGCCCGTGAGTCCTTCTTCATCAAAGAGTTAGACTGTTCGGTGGAGTTGGACGCTGTCGCCGATAGGGTTATCTACTGTTTTAACAATTCAGCGTATACGCACACCTATTCTACGATATGCGAATACATGCGTACTCCTTGTGTGGTGGTGGATGGTTTTCTGTTCACTATAGAGATGGTTTCACTCAGATGCAGCGTTAACTATTATTGTATCACCAAGTCGCGGGTTTGTCCGAGAATCAGCGAGATTAAACGGTTACGCTATCGTCGGTGTGATAGTGACTTGATCAGGATCAAGATTCCTCGGTACTCTAATAAGACTCGTAGTTGTTTACCAGGGTGTTATTATTTGTATTTAGACGCTAAGTTCGTGAGTCGTGTGTACGAATACGTGGTTAATAATTGTGTTGTGGTGAATGCTAAGACTTTTGAATGGACTTGGAACTACATCAAGTCCTGTAAGTCAAGAGTGGTCATCAGTGGGAAGATCATCCATAGGGACGTTCCTATTGCGTTGGAGTATTTGGATGGGTTTTCCGCAGTTATGTTGTCCGCGGGCGTGAAAGGTAGGCAGAACGCGGAATCGTTTTCTAGGCGTCTAGCGGCCTTTTCAGGCGACACTTCTCTTTTCGAATTGGTGAGGTTCGCCATTTCAGAGAAGTGTCGCGATTTATTTGTGGGCGTTCAGGAGGCCGTAGAGAGATACGTGAAATCGTACCTCAGAAACTCGTTTAATATAAGTTTCGCGGACTTGTCAGATCCGTTGCTTACCATTAGTGAGTATTCGGAGTTAGACGTTCCTATCGATTTGCCGGGTTTTGGCTGCATAACGGAAGGAGATGAGGCTAAACTCATAGAAGATGGGGTTAAGTCGGCTTTACTGCGAAAAGCAGTTCGTGACGAGGCGCAACTCATTCTCGAAAGGGGCGGTACGTCAGAGATCGTTCCTTGTGGGGATGATGATGGTTTAGGCAGCGACGGTTCTGACAGTTTACTCGGGTCCGGTAGTGATTCGTCTTCTAAAGCCAGTTCTGGTGGTTTGCGGGCCGGGGCCGCCCCTTCACTGTTCAGAAGCTTGTTGAAGAAGTTGGGTGGGGGTTTTTGTATGGCCAAGAGGTTATTGGACTTGTTGTGCGAGCGATTAGTTGGTTCGTTGTCGCGCTTAAAGTTCGGTACCACTCATTTAACCTCATTCTTTAGCATGTTACGCGCTAAGCTTTCGCGTAATTTCTTCGACGATTCGATTTTTACCGCTGTTTGGGACGTGGTGATGAATTTGATTAGAATCGTCAACGGGGTGACCAGGACGAAATTGGAGTGTTTTCGCAATGTTCTTCGGTTAATTCCTACGTTGTGTTCTGGTTGTAAGGACTTCGCAAAAGACTTTGCAAACATGTGTAGGTTAGTTTTGCTATTTTCTACGGAGTTCTTCAGTAAAAGCTATGCTAAACTGTGTCGGTTTAGTTTGGAAGTATTCGATGTCGGACTCATTGAGATTTCAGCGCGTAACATGGGACTAGAGACTTGTGTTTCGATGGCTTCAGCCATTTTTGACGTCGTACTTACCTATCCTCTGGGAAATATTAGCTTTCCCGTCGTATGCGCGAGAGTTTTTGGCGCCCTCGCTATGGAAGTGGGATCAAACTATTGTTTTAAGAAAACTTTCGGCAAACCTGAAATTTTAGGAGAGGACGCTTTTCGTAGAACGGTAAGTATGGTGTTGAGCGCTAAGGCTTTCGACAAACTGTCGATCGACAGTAAGGGTTTAGTTAGGTGTTCCGGTGTTATTCCTGGAGTTTTGAGGATAGTGTTTTCGTCTCTGTTTTCCGATGCCGACGCGTGGGTGGGTTATAGCAAACACGAAGTTTCCTCACTTCCCATAATCACGTATAGCGCGAAAAAGTTATCTTTCGCGTTGGAGCAGACTAAGGAAGCGTGCATCGCCTTTATAATCGATTCGTCTAAGAGGATCTTAGCGTCTTTGACCTCGGAGATTCACGAGTCTTTCCAAAATTTGGAACTAACTAATGGTGCTAAGTCCTTGTATGGACATGTGAGTTCTGTACTCTCAGCGTCTAATAGTGTGGTTAGCAAGGCAGGAAACGCCGTTGCAGCAGTTAAAGCGGCGGGGAGTGGTCTTAGTAAACGTGTGAGGCGCATTCGTCCTTCTTTTCGCCTAGCTCGGTGTGTTAATGAACAGACCAGCGAATACTATTCTGCTAGTGACGAATCTGACTTGGACGAGTCGTTGCTTAGTGACACGCCCGGTCTTCGTGGTAACGGGAAGTGTAACGATTTGTTTCGTGTCATTTCCGGACGTGTTTCGGTATGTTGTAGGCGCGCTGTAGAAGCCTTGAAGCGTTTAGTCCTACACGTCGGTGACTGCTTGTACTCGCGCATTATGGACTCTTTTGTGAGGTTATTTGTTGAAACCAATGTTGCAGTCGGGAAGTGTGAATCTTTCGTCGTCGACTGTACCCGAAAAATTTCTGATTTAGTAATCGGGTATATTACTTGGCGCAATCTTCATTCCGGTGCGTACTCGACGACTCCAGGGTTATCTGGTGGTAGTAGGAGTTCTCTTTCCAGGTTCTTGGATGGTGGTCTCACGTGTGTAATTCGAAGTATTGTTACCGCGTGGTTGACGGTTTTCGATGAGACCTTTTATTTGAGTCTAGTCCATCGGATGAGGACTGCCTCGATAAATGTGTTGTTAGAATTCTTGAAGAACCTCCCGGTTTGTTTAGTTTCGATATACACTTTCATAGAGTGTAGATCTAGGATTTTCCCTTTGAAGGAATTTCTTTGGGGCTTTTGCGTTTTTGTTTGGAACATTGTTAAGGAACTTTCCATATGCATTTACGGAAGTCTCCCCGTTTGCGTTACGAGGTTGTGTAATAGGGCGTTCCGTCGCGGTTCCAACGAAGGTGACGTGCGTACGCTTCAAGTGATCACCGAAGCCGAAAACCGAATCGAGTTTTTGCGAGAAGTTCTCGCCGAAATGGCACGGTATCGTGCTTCTCTCGAGATACCCGTACCAGGGTCGCCTGATAGTCCTTTGTTTCCACCAACGTACGGCGAGATTGAGGAGTTAGGTAACGATTCCTCTGACAGTGCCCGATTGATAGGTGTGGACAATGGTTTAGATTCAGTGCCCACTGAAAGCGAAGCAGAACTAGATTCGGATGGTGATAGCGACGACTCAATACCTTTGGATCGCGACTTTGAGCAAATCGGAGGTCTTGGCGGAAGCGGTAACGTTGACGTCTTTCGTTTAGGGCTGAAGTTCGTGTGGAGGATGTTGCGTAATTTGTTTAACTTAAGAGCCGTTAAATTCTCCTATGGGTTAGCTCTTCAGTGTATATTTAACGGCGGTTCAATGGGCCAGTTTACGTCGCGACTGTTATTCAGTTTCGGCAACTGCTTACCGTTTGAGCTCTTTAGACATGTTTGTAGTGTGAGGTGGCTGTCAAAGAGCTTAGCAATACGTGTTCGTAACGCTAGTATTTGTGACGAAGAAACGGTCGAACGTTTCTTCAGTTTTTCGCGATTTTTGTACGATTCGCGTTACTTATCGGACGTGTTTTCGGTGTTGGAGAGGGTCGATTTTTACTTAAGTTATCTATTCTCGTTGCCGAAGAGGTGTCTCACGCGTAACCGTAGTGTCCGAGTTTGCGCTCGAGCGCCAGTTCGCGTGATTAGGGACATGGGACTTGTGGAAGACGGCAAGAAGTCTTTAACCGAAGTGTTGAACTCTTTGGACTCATTGAAAGTGTCCGACCGTAAAGGGAAGTCAGCACTTATTGAAAGTGATGGTTCCGACTCCGAGAGCGGTCATTCATTCGGTTCCATTTCATTCGGATCGGTTAATGAGGAAGTTTTAGAAGCAGTGAACGGTGGTGTCGTATCCGAAAAAGCTCCACTGATGAAGCATGCGGATGCACTAAGCAGGTTGGAGCCAGACCTTAGTGGTAAAAAGGATCTTCCTATTGTCAGGAGAAGTTTTACCCGCGGTGAATCTTCAGGTACGAAACCGGCAGGAAGCTTGTGCGTGTACTTAACGACGTTGAATTCTTCATTCGGTTCGGTGCCTGACCTGTATCCCGTCGCACGTGACATAACGTACAAGAAGATGACCAATGCCATGCGCGAGTTTTATTACTCGCAAAAGGTAACGTTGTACGAACTTCATGGAAAATTGAGCTCGTACTGGGATGAATTGAAGACGGTAGGTTTTAATAGGAAGTTGGCGAAGATGGATTTAGACGATGACGTTGATGTCGTCGATTTTAACTTGAAGGTAATAGTGGGGAGGCATGGTACCCGTCCTTTCAGAAATACTGTGAACTCTCACGAGTTCATGTTTTGTGATGACGGGTTGGTGCTTTGCCCGGGACCGAAAAAACGTGACTTTGCTCTGATCTCTAGTCAAACGCAATTCGTTGCTGCGAACTCATTCTTGCGTGCCGTGGACGGTAAAGATTTGACGTTCACTAATTCGGAGCATAGTCTCATAGTTTATGAGGCTCCTCCCGGTGGTGGAAAGACGCATTCTTTGGTAACGTATTTCGCCGATTATTGTACCAAAGTGTCTTGCTTGGTGGTGACCGCTAACAAAAATTCGCAAGCGGAGATTTCTCAAAGAATCTCTAGAGAGTTAATGGATAGAAAGATGCTTGCTAAACACGTTGTTAAAACCGCCGGTAGAGTGTTCACTGTGGACTCTTATCTGATGAACCATATTCGACTCAAGACTGATTTGTTGTTTGTCGATGAGTGTTTTATGGTTCATGCTGGAGCAATCGGAGCGGTTGTTGAGTTCACTTCATGTAAGGCTGTGGTTTTCTTCGGTGATAGTAGACAAATTCATTATATTCACCGGAACGATTTTGGTGTTTCATTGTTGCATGACATAGACGCATTTATAGAGCCACAGCACCGCATTTACGGTGAGGTGTCCTACAGGTGTCCTTGGGACATCTGTGAGTGGTTGTCTAAATTCTATCCGAGACATGTGGCCACTGCTAACACTGGTAGTATCGGGAAATCGAGTGTGTCTATAGAGATAATTAATGGGTGTGACGATGTTCCTTACGATAGTAGCGCGAAGTACATCGTTTACACACAAGCAGAAAAGAACGAACTGCAAAAGCACCTTGGTCGTTTAACCGTAGGCCGAACTAAAGCGGTGCCTATTGTGAACACAGTGCATGAAGTTCAAGGTGAAACATATAAGAAGGTTCGTTTGGTAAGGTGCAAATACCAAGAGGACACTCCTTTCTGTTCAGATAATCATGTTGTTGTGGCTTTAACCAGGCACGTCGACTCCTTAACTTACTCCGTTTTGAATAGCAGGAGATACGACAAGACCGCTTCCAGTATAGATGAAGCGAGGGAGATTTTTGACAAATTTCGTTCGACGAACCATTCTCACGGTTCTTCGACGTTGGAATGGTACCTTGAGAAATACCCTACTGAATATAAGGGTAGTAAAGCATCTTCGGCGCCATTAAGTTGTATTAATGAGTTTCTTAACGAGGTCGTTGTCGGTTCTTCAGTTGTGCAGTTGGGAGATACTTCAGAAGAATTAAGTTCTCGTCCTTTTGAGTCTGGATGTGACAATATTACCGTAAGGGACACTGCACCCCCTGATTCGGGTAATCTACACGAACCGGCTCGCGTTCGGCGTGGTAAGGTCGCAAGCAATTCCGCCAAGAAAAGCGTCCCTACAAGAAAATCTTCTGTCGTACGAAAGTCGTAATTACAACTTTATAAAGACGGAGCGATTTGTGGGGCCCGAAAATTTCGGCAAAGTCATGGCTGCGGCTGTTATTGAGAGGTGTTTTAGGATGGACGAAGTGGCCAAGATAAGAAGTGATATTATTGCTTTGACTGAAGCCAATATTCAAAAGTGGCTCGATAAACGTACTCCGTGTCAGGTAAAATCTGTGCAGGCCGAATTGAAGTTACCGTTTGCTGTGGAAGAGCAAATCACCAACTACAAACTAATGGTTAAGCGTGATGCCAAAGTAAAGCTCGATGATTCGAGTCTGTCCAAGCACCCTGCCGCACAGAATATTATGTTTCATAAGAAGTTTATTAATGCTATTTATTCTCCATGCTTCGACGAATTTAAGAATAGGGTGTTGTCGTCACTAAACGGTAATATAGTGTTCTTTACCGAAATGACGAACGCTGGATTGGCGGAAGTCATTAGAAGGATTATAGGTGATGACGATAATCTTTTCGTTGGGGAAGTGGATTTCAGTAAGTTCGATAAGTCTCAAGATTTGTTTGTTAAGGAGTACGAGCGTGCGTTATATTCTGAGTTCGGATTTGATGACGAACTTCTCGACGTGTGGATGGAAGGCGAATACCGCGCTAGGGCTACCACGTTAGACGGTCAACTGAGTTTTTCGGTCGACGGTCAACGTCGTTCGGGAGGTTCGAACACATGGATTGGGAACTCTTTGGTTACCCTGGGTATCCTATCCTTGTATTATGACGTCTCAAAGTTCGAGCTACTGCTTATATCTGGTGACGACTCTCTGATCTATTCAAAAGAAAAGATTAGTAACTTTTCTTCAGAAATTTGTCTGGAGACAGGTTTTGAAACTAAGTTTATGTCTCCTAGCGTACCATACTTTTGTTCGAAGTTTGTGGTTCAGACAGGGAACAAAACGTGTTTTGTACCGGACCCTTACAAGTTGTTGGTTAAACTGGGGGCTCCCCAATACAAATTGACTGATGACGAACTCTTCGAATTGTTCACTTCCTTTAAAGACATCACTCAGGACTTTGGTGATCAGGTGGTCCTAGAGAAATTGAAGTTGTTAGTAGAGACTAAGTACGGCTTTACTAGCGGAACTACTATGCCCGCTCTATGTGCTATACATTGTGTACGGTCTAATTATTTGTCTTTTGAAAGGTTGTTTCCCTTTATTAGAGGTTGGTATGTTGTTGACGCTTTGAAGCTTAGACAACTGAGGAAATTCGCCAATTTGATCTGTGAACGTGTGGTTTACGATAATCGCGTGGGTTATTTTTCGTACTTTGACAATCCGTTTGCTAAACCCGACGCTAGCGATGGTCAAGCCGATGACTTAGCGACAGGCTGATAGTTTGTTCAGTTCTCGCTGAGAGCTAACACAGGTAGTTGAGTCGAGATGTTTGCCTTCGCGAGCGAAAACCAAGACATATTAGAAGAAAAGATTTTTCGCCGTAGAACCTGCCATCGTAAGTATTTGGATGACGTGGTTAGGGACTTTACCATTGATATTGGTTATGATACTGTCGATCGTGATCCTACGGTATTGGCTGATTATTTCTCGTTGTATTTCTTTTTGCTTAACAATGATAACATTGGGCCTTTAGCAGCTTCGATTATAGTAAGCCCACCAGTAAGCGGGACTCATAAAATTCGAGCGCACATCGATAATCAACCGAATCGTGAAGGAAACGTTACTTACGTTAAGACTGTTGATAAGAGTCGTTTTGTGATTCGCATAAGAGCGATGCCAGCTTCTATGAGAGGCCACTACTCCTTTCGGGCGTTTGTTAGTGGTGACGTCGCTAGCGAACGTAGTGAGTTTATATGCAGTTTTGTTGGTAGTAGGTTTCTTTGTTGTTGCACACAAACAATATCCGAAAATTTGAACAAGGTTTGTTCGTCTTCCTTCTTCTTTAGAGCTGTTTCGGAAACTGCTACTAATGAGTTTTCTGTTGTGACTGATGATGTAGAAGACGTTAAGTACGTAAGAAAGCGAGCCGAGGGTTTTTCACATTGCGCTGACCCGTATCCACCTAGGTGTTATCGTAACGCTAATTTAGGTGATAGTTCAGGGGTCCAAAGTCGCACGATTGAAGAGGAAGGTTATAGGACGGACACTGTAGGTAACGTCGCGGTTACCGTTCCGAACACTCCACTCGTTAATGCCGTCTCTCCGTATGTCGCGGAGTACAACGAAAATACGCGTTCGCGTATCTCGTTAATACGGCGAGTCTGCTGTTACGCCGTCTGTGTTTTAGTGGTTTCTCTTCTTATAATGAGCGGTTTGTTGACTATCATATTCGTATGACTTGGTGTAGTAACTTATGGGGTATGGTTAGCTAAAACTCACCGTTTGACTCTGTTTAAACGGGGTTCAATGGACTGTGTAATTCAAGGATTTTTGACTTTTCTAGTTGGTATAGCTGTGTTTTCGGCTTTTGCCGGACTAATTATCATTGTTATAACGATTTATCGGTGCACGACTAAGCCCGTTAGAAACGCCTCTCCTTACGGCACTCACGCCACTATTTAAGCGGTATGGTGCTTCTGGGTTTAGACTTTGGTACCACGTTTTCGACGGTGGCTATGGCTACATCTTCTGAGTTAGTAATACTTAAACAATCCAATTCGTCGTACATACCTACGTGTTTGTTTCTGCATGCAGATCCTAACAGCGTGTCTTATGGTTACGATGCGGAGTACTTAGCGGCTTCGGGGGAACCTGGCTCGTTTTACAAAGATTTGAAACGGTGGGTCGGTTGTACTGAGAAGAACTACCAAAGTTATTTGCACAAGTTATCACCTTCCTATAAGGTGATAGTAAAAGAGTTCGGAATTAAGAGTATGCCGGTTCCGTATTTGTCACCTCTTAATAATGATCTTGGGCTCAGTGTCGCTTTGCCTTCTTTGATCGCTTTATATACCAAATCGATTTTATCGGATGCGGAGAGAGTGTTCAACGTGAGTTGCACTGGAGTTATATGTTCGGTACCTGCTGGTTATAACACGTTACAACGAGCTTTTACACAACAAAGTGTGTCCTTGTCGGGTTATACTTGCGTGTACATTATTAATGAACCTTCCGCTGCCGCTTACTCCACTTTACCTAAGTTGAGTTCGGCGGATAAGTACTTGGCCGTTTACGACTTCGGCGGTGGGACCTTTGATGTTTCTATAGTTAGTGTTAGGTTACCCACGTTCGCCGTTAGAAGTTCGGGTGGTGATATGAACTTAGGCGGTAGAGACATCGATAGAAAGTTATCTGATAAAATATATGAGTTGGCTGATTTTTTACCGCAAAAAGAACTGAACGTTTCCAGTTTAAAGGAAGCTTTATCTCTTCAAACAGATCCAGTCAAGTATACTGTAACTCATTACGGGATGAGTGAAACCGTATCAATCGATCAAACGACGTTGAGGGAGATAGCTTCGGTATTTATAACTCGAACGATAGACATACTTACACAAGTTAAAGCTAAGTCTAGTATGCCCGAGTCGCAAAGTTTGAAGCTAGTGGTAGTCGGTGGAAGCTCGTACCTACCAGGGTTGTTGGATACTTTGAAAACTGTACCTTTTGTGTCTGGGATAGTACCAGTGGAAGACGCAAGAACCGCCGTTGCTAGGGGGTGCGCTTTATATAGCGAGTGTTTGGATGGTAGGTCCAAGGCCTTACTAATAGATTGCATTACGCATCATTTGTCGGTTACGACATTTAGCGCAGACTCGGTTGTTGTTGCTGCGGCCGGAAGTCCAATTCCTTTTGAAGGAGAACGCAAACTCACGTTGCGTAAGTGTGTTAGTACATCGAATTATCAAGCAAGGATGTTCGAAGGAGATTACGAAAAAGTTTTTCGAAACGAACGTATATACGCAGCTTCGGTGTCATTGTTTACTTTGGGAGTTAACTGGCGCGTGCCTAACGACGTTGAGATGACTCTCGTGACCAAAGTGGACTCAATGGGTAAAGTGGAATTCTACCTTAAAGGTCCATCTGGTGAATTAGTTAACGTGCAAGGTACTTCACATTATGATTATGTTGGTATGCCTCATCCCACTAGAAAGTTGTTGAGGCTTAGCGATTACAATGTAAACTCCGCCGCTTTAGTTTTAGCTTTGACATTGACTCGCGAAAAACGAGAAAGATTTCTTTTGCGAACTTTATTTGATACTTTACTAGCGGACTTGCGAAAGACCGCAAGTTTAAGCGAATATTCTAAGAAATATCCGATTACTCGAAACGACATTGATGTCGTCTCATCACGTATGGGGATCGTTGTTTCGAAAGTTTTACGGGGAAGCGATTTGGAAAGAGTACCTCTCTGAATCAACTCGAAATTTCGACGAGAGAAACGTATCGTTAGACCACACTCTAAGTTCGGGTGTGGTCGTCCGTAGGCAGAGTCTTTTGAACGCGCCTCAAGGAACTTTCGAGAATGAGTTAGCGCTATTATACAATTCGGTGGTAATTAACGATTTTGTTGAATTAACTGGTATGCCGTTGAAGTCTTTGATGACAGGTGTTGAGGACCGTAAGGTACCTGACGAGTTAATATCCGTTGACCCGCATGAAGTTGGGTGTAGATTCACGTTGAATGATGTAGAATCATATTTAATAAGCAGGGGCGAGGATTCCACTGATGTAACAGCGGTTGAGCACTCGTGGTGTTTGAGCAATTCTTGTGGTAAATTGTTAAGTTCGACCGAAGTAGATGCTTACAAAACCATGGTGTTTACTAAGACTTTTGATAGTGGTGTATTCGGGGTGACCACTAAATTAGAGACGTATCTATCGTATTGCATATCGTTGTACAAGAAACATTGTATGAAAGACGATGACTACTATAACCTTATATTACCTATGTTTAATTGTTTGATGAAAGTGCTGGCGTCGCTTGGTTTGTTTTACGAAAAACATACTGACAATCCGCTGCTGACCGGCATGCTCATAGAGTTTTGCCTAGAGAATAAGGTGTATTACTCTACTTTTAAAGTAAATTTGGACAACGTTAGGCTGTTTAAGTCTAAAGTGTTGCCTGTGGTGTTAACAGTCTGGGATATATCTGAGCCTGATGACCCGGTGGATGAGAGAACGCTAATTCCTTTCGACCCTACGGATTTCGTGCTTGATATACCCAAACTGAATATACACGACACTATGGTGGTGGTGGGTAATCAAATCAGACACTTAGAGCACGTGGTTGAGAGCGATGCATTAGACGACTTGTCTCAACATGTTGACTTGAATTTAGCAGCGGACAATCCCGATCTACGTGTTGATTTGCGTTGGGCAGGGATGTTTGTGTATTACGGCATATATCGGTGTGCTGCAGATAGAGTGGTGGAACGACCGGCATTATTTAATCTACCGCAGAAGTTGTTGAGTCAAGACGACGGTGAATCATGCTTGTTGCGTATGAGTTCCGTTGAAACCTTATTCAATCTGGTGCAAAAGGTGAATAAGGACATAAATATTAGGCGTCAATTCATGGGACGTCATAGTAAAGTGGCTTTGCGGTTGTATCGCAATTTAGGTTTGAAGTTTCCTCCAATTTCCTCAGTTAGGTTGCCAGCTCATCACGGCTACTTATACGTCGATTTTTACAAAAGAATACCTGATAATGCTGTTGACGCCGACGAACTTGAAAGTTTACGTCAATTACGTTCGTCCGTAGACGTTATGTGTAAGGACAGAGTGTCAATCACGCCTCCACCGTTTAATCGACATAGAAGGGGTTCTTCTAGAATACTTAGAGGTCGAGGCGCACGCGGTGCGAGCTCGCGTTATATGAGCAGAGACGTGGCAACTACCGGTTTTAACTTACCCTTTCATTATGGCAGGTTACACGATGCTTCCTAAAACTGATGACAAAGAAATGGATCCGGTGAGTGCCGCTGTGCCCGGTAAATACCCGGACGTTATTGAAAAATTTGTGACCAACAGGTCAGTAGATGCGTTAATAGAAAGCGTTATTAGCAAGTTGGATACTAATTCAATATACGAAGATTCCACTGAAAAATTTACTGGTGAGCAACTGAAGTACGTCATGGTTACTATGGACACTTTCTTACTAGAAAATTACAAAACGAAAACGGAAGATCTGCTGGTTCACTTGGCTATGATTCAAAAGAGGTTGTGCACTATATCTACGAGTACTAAAACCAAGTTTCGTGATAAAGGTTGTATCAGTTATGTACAAGGGGGTTTACGATATAAGTTAATGGATAAGGTAGTTTTTCCCTTTATTATATCTAAGTTTACTGACAGGGAGACTCCAAACGCTCTACGTAAGTATGCTTGTACTTTTGAGGAGTTACACTTGTGCACGGCTAGGTTGAGACCCGACTTGTACGAAAACAAAAGGACGACCAAAGCTGGGACTCCGCATTTAAAGGGCTACTTATCAGCCGACTTTCTTACGGGTTCCCTCCCAGGATATTCCGAACATGAACGGGGTATCATTCTTCGAGCGTCAGAATCTATGTTAGCTAGACGTCAAGGTTATGAGGAAGCGACCGAGCTTCTTAACTTACGCGATTTAGGAAAGTATTTGTAGTTTGTTTGCGGACGGTGGTATTACGCCATCCCATGAGCACTGCTTTAAGGGTCGTTAATTGACGACTCTTGATATTTACTAAGTTTGAGTTATGGACGACGAGACAAAGAAATTGAAGAACAAAAACAAGGAAACGAAAGAAGGCGACAATGTTGTTGCAGCGGAGTCTTCTTTCGGTTCTGTAAACTTACACATCGATCCGACTCTGATAGCGATGAACGATGTGCGTCGGTTGGGTACCCAACAGAATGCCGCTTTGAACAGAGATTTGTTTCTTACTTTGAAAGAGAAGTATCCTAATTTGTCTGATAAAGATAAGGACTTTCACTTAGCTATGATGTTGTATCGTTTAGCGGTTAAGAGTTCATCATTGCAAAGCGATGACGACACTACGGGTATAACGTACACTCGGGAGGGCGTCGAAGTGGATTTGTCTGACAAACTTTGGACTGACGTCGTGTTTAATTCTAAGGGTATCGGTAACCGTACTAACGCCCTTCGAGTCTGGGGTAGGACTAACGATGCCCTTTATTTAGCCTTTTGTAGACAGAATCGCAATTTGAGTTATGGCGGACGTCCGCTAGATGCAGGGATTCCGGCCGGGTATCATTACCTGTGTGCAGATTTCTTGACCGGAGCTGGCTTGACTGATTTAGAGTGTGCTGTGTACATACAAGCTAAAGAACAATTGTTGAAGAAGCGAGGGGCTGATGAAGTCGTAGTTACCAATGTCAGGCAGCTTGGGAAATTTAACACGCGTTGATCTATTGCGTTCTGATTCCCGGTTTCTATCGGGATGGTGGAGTTTCATCGTGAACGTGGGTGATATAATCGTTCGGTTCGCGTTACACGTTCCTAGTGAAGATGTGCTGAATAGCTTTTCAGCTATATCGAATTGTACGATCATAGCGGACGGTAGTGCTTTACTAAAAGACAACACTGTGGTTGACCATTTAGAGAGCATGAACCCTTTGGCTTATTTGTTAAAATTAGCGAAAACGACTACTACTATTTGTTTTACTATGTCTAATAAGGTTCTTTTTGGTACTACTAAATCCGAACCGCTTAGTTGTTTAGCTATCTCGTCGGACCGAGTTTTATTCAAAGTTATTATAGGTACTAACGTTGATGATTCTCGATGTGGCTGCAGTATTTGGTTTTACGACAATGGGATGTTTCAAAATGGGTTGACCCGTTGTAATAATCTCGTCGCTTTGTTTAGCGCGACTTAGACACGAAGTGACCGTTCGGGTTTAATTGCTGCAATGAGTATTCGACGTGTGTGGTTAAAGGTAATGGCTGTAATTACGGTATTGTGGTATGGTAAAGAACCTTCCATTAGCGAAGGTTACAACGCTCTTATGAATGATGACTTTAAGTTTATCGATACGCATTTTTCAAACGTCTCTTATGCTAAGAAATGTTACGAATTGGCTAATTTCGATTTAGACTTTCTACGCATCGTTATCATTCCCTTAAGTGGTGGTGCGGTGAATGAATCGCGTGCTGATCGCGCTAACGTTTCTGAGATTGTCGAATCGCATATGAGCGATCGAGACAGAATGAATATCTTATTGCGTAATAAGCGGATCCAGATTCCTTCGCTCTTACCTTGCGATAACTAGAGTCTACTCAGTAGTACGTCTACTAGTATAACGTATTGAACACTTTAGTGAGGAGTTTTGTTTAAACCAAACAATATGCGAGCTTACTTTAGTGTTAACGATTACATAAGCCTTTTGGCTAAGGTCGGCGCAGTTGTGGAACGTTTATGCGATCCAAGCGTAACTCTCACGGAAGTGATGGACGAAATTAATGATTTTAACTCGTTTCTCGCTTTGGTACACTCTATGAAGTCGGACATGAACGGCGATCATCAGGATGGTCACCATGAGATGGGTGAACACAAGTCTCGATTGTTGTGCAATATAGAAGCGAAACTGCGAATACTTCTCGACATCATAAGACGTCGGTTTACTCGTGACAAGCTACTCTGTACCAGCGCAACAGATACCATGGGCTTCTTCGTTATGAGGTACATGAGTTCTAGTCACACCAGTTTCGAGTCCGTAATGCGAACGGAGCTGAAATTAGTGGTTAAAGCGGTACTGTCGGATTTATCCCGCACGCATAAACTAGACTTTAGCGAGCGAGCCTTTGCAGCTTACGGTATCCTTTTACAAAAGGGTACTGTAGCGACTGTTTGCGGTCAGTTTGACATTAGTTTAGTTTCTCCATCTTGCGTGTAGGTTAATACGCTTCTCAGAACGTGTGGTTGTATTAACTAACTTTAATTCGAACAAATTATTGTTAAGAGTCTGCGAGTTACGATGGACGATACTAGCGGACAAACTTTCATTTCTGTGAACCTTTCTGACGAAAGCAACACAGCTAGCACTGAAGTCAAAACCGTAAGTTTGGAAGCGGATCGCTTGGAATTTTTACGGAAAATGAATCCCTTTATTATCGACGCTTTGATACGGAAAACCAGTTATCAAGGTGCTCGCTTTCGCGCGAGAATAATAGGAGTGTGCGTGGATTGTGGTAGAAAACACGATAAGGCATCGAGGACTGAACGTAAGTGTAAAGTCAACAACACACAATCTCAGAACGAGGTGGCGCATATGTTAATGCACGATCCCGTGAAATATTTAAATAAAAGAAAAGCTAGAGCTTTTTCTAACGCAGAGATGTTTGCGATCGATTTGGTTATGCATACCAAAGAAAGGCAATTAGCGGTTGATTTGGCCGCTGAAAGGGAGAAGACGAGATTGGCTCGTAGACACCCGATGCGTTCTCCGGAGGAAACTCCGGAACATTATAAGTTCGGTATGACTGCTAAGGCAATGTTACCGAACATCAACGCTATAGACGTTGGTGATAACGAAGACACTTCGTCGGAATACCCAGTGAGTCTGAGTGTTTCAGGCGGAGTTCTCCGTGAACACCACTTCATCTGATTGAAGTGGACGGAATAAGTTCCTTGCGGAACTTTATGTCGGGTTGGTAAAAACCCTTATGATGGTGATGTATCACTAGACAATAACCGGATGGGTAAAGTCTTTAAAATGATCGAGGGGAAAATTAACCATATCCTCTCGTTGGTCTAAGCTCCCACAGAGTGGTAGTGGTCTCAAGTGAGGCTTAACGTATGCGTGAACCAAAGAAGTTCTCCTTAGAGTGTGTGTTGTTTACCAACACACTGTCCCTATGGGGGGGCCAACATAGGTCCA
>KU589212_S1_consensus
AATTTCTCAAATTCACCTGTACCCTCCGGTAAATACGACCGGACGCTGCAGGATTTGGTGTAGGTCCAGCCTTAGGCTCAGCTACCCCCATACAAACAAAACATAACATGTCGAAACTCGGAGCTAGCTTCAAGTCCTCGACTTTCGCTGTACGCAGCGATTATGTAATCTCGCGCATCTGGCGCGCTTTTAATACCATCGGAGTCCTGCACTTCTTTGGTGATGGAAAAATCACTACGGTGATTAAGGAATTTTCGGCTGCTGGGCCGATAGTCCCATTACGGAAATCCTGTTTTCCGTTTTCTGTTCGCGCTGCTGTACGCGCGATTCGTGCTGCCGGACGTCCTATCGACGCTCCGCGTTCTGGGTGCCTCTGTGGCCTCCCGGTTATCGACGCATCTGGCGTCGTACGTCCCCGCTCTGTTGCGGGCGTTTGGAGGTTTTCTCTGTGCAAACCTCCCCTGACTTCTGCCGCTAAGAGGTCCCTACGTAAAGCTAAGAAAGATTCTGCCTGCTTTCTTAGCCGGGCTTCTTCACTCTTCTCCCGAAGAGTCCCTTGCGGCACGCGTCATAAACTTCGCCGACGCGTTATGAACCGAAGTAGACCCACCGTGCACGAAGGTCCCCAAGACGAGATAAGAAATCAGGGACGCCGCTACGGCAAGACTTCTGACCTCCCGTACATGGGAGAAGCGGCGTTGGATGATATCCTACGCTGGATTGAGGAGGTTAATCCTCCAGCCTCAATGGTGGCCGTCCCGGTGCCCATCATTTTTGGAGCTTTGCCTACCACGGCTTGGTGCTCCTCTTCCGACGCGGCGGTTCTACGGTGTCGTCTTGACTACCATGCCGCGGAGACTTCTTTTCATTCTGAAGAGAAGCACGTGAAGTATGTCTACAATGACATATCTTCAACCGCTCACCGTCTTCGTACGGTTTCTCCCCGCAGGTGCGGGCGTGTCTTCCCCAGCAATTCTGTGCTGGGTGTTGAGATCCCAACTGGTAGGGATCGTCACACCGCTTTTGTGAGATCTACTCACATTGGGGTGTTTTTCTCTGACGCGGTTCGCCGCGTTCGTATGTTTCGTCCCGCACGGAACAACTTTTTCACTAGCGTCGTCAGCGGGCGGCGTGTTTGTTACTATAGACCCGGGCCTAACGGCACGGTGTCTATCTTTATGTCGGACGGTACTAATACGGCGCGTCTCGACGTTGTCGCTCCTGCGTATTATGCATACGCCAGAGCTTTGGGTACCAAAGCTCGTTGCTTATGGGAGTCGTCCGATTTGGACGATGCTAAAGTGCGTGACGGTCAATGTTATGTCCGTCACGTGTACGACGTGGCTCTCTATTATGGGAGGCGCGTTGACCTTTCTACGTGCCGCGCCTTGGGTAAGTATCCCACAGTGGGTGCTTTGAAAGGCTTTCTTGTTCGCGAGTATGGTCGCGACTCTTTAAAGGTTCCGATGCGTGGGACCTACACCTTCGGTAGTGTTTTTCACTGCCTGTCGACCAAACAATCGGTCGATTTGAGATCTGTTCCTAACCACCATTTAGTCGGTGGTACTTCTGCTCAGGTTCTAATTGGGCAGATTCGCGTCGACGTTACTGGGAGCGTCGCTAAACCGTCCCGATCTGCCATTCGTAGGCGTAACAGGCGCTTGCGAAAGGATGGCTTTATCGGTAGTTCCGAGTCCTCTTCGTCGGGATGGTCGAAGCATTGTTCGGACTGTTCTACTCCTCGTGCTCCGCCTTCTCCCTCGGTTTTGAAACCTAATCTCGGTAGGATACCGAGTATGAACCGGAAATTCCGGTACCCGGCGGACACTCAGTTGCGAGTTTCTATCCCTAAACGCGCTGATGATCTAGTGTACGTGTCGGTCGGACAGGACTTTGATGATTTGTGCCACTCGGTTTGTACCTACGTCAAAAGGTTTAATTCGAGGAAGTCCTTCTACACACGTTTTGAAAACGGTGAAGATTTTATCGTCATTCGGCGTGCTTCTGTCGGGGGTCTCCACGTGTTTACAAAACGTGGTAGTTGTACGGCTCGTTTCCCTCTAACAGCTTCGAGGTACGAGGCTAAGTACGACGAGTATATGAAGGACAACAATTTGTCGTGGGTTAGGAAGGATCGCTGTTGTGATGTTGAGGTGATACGCCGCAGGAGAAGTGGTGTTGGTTGTTCTTCGATCGACCCTTCGGGCGTGGATGTGCGGGTTAGTTCTGATCAAGGGTCGGGGTCGACCGAAGCGGTTCCTGCGTTAGTTCGCGATCCTTCGCCACGTCGCAGTGCCTCGTCGTCCCGACCTGATGTAGAGTCGGGTTGGTTTAAAGTAAGCTCCCAAGATCGGGGTACACACGCCGTTCTTGGACAGCGTTCCGCCAACAAAAGGAAGATTGGGGATTTCGATTTCCCAAAGGGCACCGTGTACAACACGCATGTTGATGAGAGTGCTTATAAGCGGGTGTTGAAACTGCGGGATACTTCGGCGTCTTCTTTTCTTCGCATAGTTTTGGCCCGTTTGTCGAGCTACAGACCTCTTAGTGATGAGTTTTTCAATAAATGCGTCACGTCTCAGTTTGTGGCATGTGTTGAAGCGGTGGAGTCGGGTCTCGTTACGGTACACTTTCGCTCCGACATTTTCCGTGCGTCGTTTCCGTTTGGAGTATATTTGTACACCCGTCACGCGTTTGACATTTATAGTGGTAAACTCCTGGCGTTAGACAGCTACGGGTTTTCAGAAGATCTGAGAGACGGTTACTGTTATATCCGTCACATCGCTGAAGTTTGCTTGAGTATGGGGAGGATTTTCTTTAGGAGGGATGTCAACTTAGGGGCGTATCCTTATGTTTTTGAAGTACAGCACCGTCTCGAGAGACTATATGGTAAGCAAGCACTGAGGTACAGTGTTAGAGGTTATTATTCAGCGTCGCGTCTTTACCACTGTAGCTACAGCGATTCACCGAGGCCTATGAAATTATTTAATAAGTTTCACAAGATGGGCGGTGAGGAAGGATCGTTGTTGATTACGGATACGGATAGGTTGCGTGCCGTGGGTAGTGCCTACGAAAAAGTGAAGGGGCGTTTGCCCGATTCGCTGCTTGTTCGATCGGTAGAAAAAGATTTGATAGAGTTCAACCAAACCCTGGTTGATGCGCAGCGAGCTAGACCAGGTGTTGTTGTCCCCTTTCAAATGAGTGAGAGCCAACAAGTGATACTTACTAGGGCTTATCCCGAGTTTAACATAAACTTTACTCATTCCGTGCACTCGGATCATCCAGTGGCTGCAGGTTCTAGAGCGTTGGAAAACCACCTCGTTCGTAAATACGCCGGCAGCGACTACTCGGACGTGGGAGGTTGCCCGTTGTTTCACTTGCGTGCGGGTCATTCTGGCGTTCATGTGTGTAGACCAGTATACGATATTAAGGACGCTCACCGTAGAGTGATCCGTCACCACCAACTCGGTAAGGTCGAATTGAACAATACCGATGGTTCGAAACAGGTCGGCGCTGTTAACACAAATTCTGTGTGTGGTAACGTTTTAGGGGAGTGTTTTCATGCGTCTGATGCGATTGTTATGGTGCAAGTTTACGATGTACCGTTACGTGAATTGTGCAGAGCTATGATAAACAAGAGAGCCTCGGTATGTTACATGACCATGGTTACGCCTGGTGAGTTGTTGGACGCTCGTGAATCTTTCTTTATCAAGGAGTTAGACTGTTCGGTGGAATTGGACACTGTCGCTGATAGGGTCGTTTATTGTTTTAACAATTCGGCGTATACGCACGTCTACTCTACGATACGCGAGTATATGTGCACCCCTTGTATTGTAATGGACGGTTTTCTATTTACTGTTGAGATGGTTTCGCTGAGGTGTAGCGTTAATTATTATTGCATAACCAAATCACGAGTTTGTCCGAGGATCAGCGAAACTAAGCGGCTGCGTTACCGTCGGTGCGACAGCGATTTAATTAGGATTAAAATCCCTCGATATTCTAACAAAACCCGTAGTTGTTTGCCGGGTTGTTATTATCTCTACTTAGACTCCAAGTTCGTGAGTCGCGTATACGAGTACGTGGTTAACAACTGCGTGGTGGTGAATGCTAAAACTTTCGAATGGACTTGGAATTATATCAAGTCTTGTAAATCGAGGGTGGTTATAAGCGGTAAGATCATCCATAGAGATGTGCCCATAGCTTTGGAGTACCTGGATGGATTTTCCGCTGTTATGTTGTCGGCAGGTGTGAGAGGTAGGCAAAACGCGGAGGCGTTTTCCAGACGTTTGGCTGCGTTCTCAGGTGACGCGTCACTTTTCGAATTAGTGAAGTTCGCCATATCCGAGAAGTGTCGCGACTTATTTGTCGGCGTTCAGGAAGCTGTGGAGAGGTGCGTGAAATCGTACCTTAGAAACTCATTTAACATGAGCTTCGTGGATATGTCCGATCCCTTGCTTACGATTAGTGAGTATTCTGAGTTGGACGTTCCTGTCGACTTACCAGGTTTTGGTAGTATGGTGGAAGGTGATGAGGCTAAGCTAATAGAAGACGGGGTGAAGTCAGCTTTGCTGCGGAAGGCGGTTCAAGATGAAGCGCGATTGATCATCGGGCGAGGAGGTACGTCTGAAATCGTTCCTTGTAGTGATGATGAAAAATCGGACGTTGACGGTTCGGACCAGTCGCGCGAGGCCGGTAGCGATTCATCCTCTAGCTCCGGTTCCGGAGGCTTACGAGCTGGAGCCGCCCCTTCGTTGTTTAGAAGTTTGTTAAAGAGGTTAGGTGGGGGATTCTGTTTAGCCAAAAGAGTGCTGGATTTGTTGTGTGAGGGGTTGATTAGGTCCTTTTCGCGGCTAAAGTACAGCACCGTTCGTCTAACTTCGATCCTTAACACGTTGCGCGCTAAGTTTTCTTGTGATTTCTTTAATGATTCGGTTTTCGTCACCATCTGGGAGACTGTCTTAAATTTCTTTAGGATCGTTAGTGGGGCGACTAAGACGAAGCTGGAGTGTCTTCGTAACGTGTTTCGACTGATTCCTAAGTTGCATACTGGTTGCAAAGACTTCGTGAAAACGGTTGGGGATACGTATAGGGATGTCGCGTTACTTTCCGCGGAGTTCTTTAGTAAAAGTTATACCAAGCTATGTCAGTTCAGTTTGGACGTGTTCGATGTAGGGCTTATTGAAATTTCTGCCCGTAACATGGGACTAGAGACTTGCGTATCGATGGCCTCAGCTATTTTTGACATCGTACTCACCTATCCCTTGGGAAGCGTCAGTTTTCCTGTTGTCTGTGCAAGAGTTTTTGGTGCACTCGCTATGGAGACAGGAACGAATTACGTTTTTAAGAAGACTTTGGGTAAACCCGACATTTTAGGAGAAGACGCCTTCCGTAGAACCGTAAGCATGGTGTTAAGTGCTAAAGCCTTTGACAAGCTTTCTGTCGACGCTAAGGGTTTGGTTAGGTGTTCTGGTATTGTTCCTGGGGTGTTGAGGATAATGCTTTCGTCTCTGTTCTCAGATGCAGACGCGTGGGTGGGTTACTGTAAGCACGGGGTTTCTTCACTTCCCACGGTCACATTTTGTGCGAAGAGGTTGACTTATCTGTTAGAACAAGTTAAAGAAGCGTGTGTCGCTTATATCGTCGATTCTTCTAAGAGAATCATAATGTCTTTAACTTCGGAAGTTCACGAGTCTCTCCACAACTCGGAGTTAACCAGCGGTGCCAGATCTTTGTACAACCACTTGAGTACTGTAATATCGACGTCTTGTGGTGTTGTTGATAGAGCGAGTAATGCTGTCGCATCTATTAAAGCGGCAGGGAGTAGTCTCAGCAAACGCGTGAGGCGTGTTCGAACCCCTTACCATCTTATTCGGTGTGTTGACGAGCAGACTAGTGAATACTACTCCGCTACTGATGGCTCTGAGTTGGACGATGCTTTACTTAGTGATACGCCTGGTCTCCGAGGGAACGGGAGGCGTGCGGATCTGTTTCGCGCTATTATTAAGCGGGTTGCTACGTATTACAGGCGCACGGTAGACGGCTTAACACATTTATTCTTGCGCGTTGGTGATCACTCTTATTCGTATGTTATGGACTCGTTTATGAGGTTTTTCGTGAGATTGAACGTTGCGATTAGTGAGTGTAAAGATTTTGCTGCCGATGGCGTTGCGAAAGCTTCTGAGTTGGCAATCGGTTCTCTTTCGTGGTGTAACCTTCGTTCCGGTGCGAATTTATCGGTTCCGGGTCTGCATGGTGGTAACCGTAGCTCATTTTTAAGTTTGTTGGAGAACAGTCTTAAGTGTGTTATCGACCAGTTTGTTGATGTGTGGTTGACGGTGTTTGACGAACACTTTTACTCAAGTTTAGTGCACCGGTTGAGAACTACCTTGGTAAATGTGCTACTCGAATTTCTGAAAAATCTTCCCGTATGTTTGGTTTGGATATACACCTTTATAGAATGTCGTTCTAGGGTTTTTCCTTTGAGGGAGTTCCTTTGGGGCTTTTGTGTTTTTGTTTGGAACATTATTAGGGAACTGTCAACGAATGTTTATAGGAACATGCCTATCTGCATCACGAGATTATGCGATGGATTTTCTCGTCGCCGTCTTAATGAGGACGACGTGCGCACACTTCAAGTGATTACTGAGGCGGAAAATCGTGTCGCCTTTCTTCGGGAGGTTCTCGCCGAGATGTCGCGGCATCGTGCCTCTTTCGACGTGCCGCTTCCGGCGTCGCCCGACAGTCCTTTGTTTCCACCGACTTACGGTGAAATCGAGGAGTTGGGGACAAGTTCCTCCGACAACGCTCGCGTAATAGGTGTGGATGACGGTTCAGACTCGGCGACCACTGAAGGTGGAACGAATATGGTGTCAGACGGTGATAGTGACGTTTCGTTACCATTGGATCGCGATTTTGAGCAAATCGGAGGTCTTGGCGGAAACGGTAACATCGATATTTGTCGTTTAGGGCTAAGGGTTTTGTATAAAGTATCGCATAACGTATTTAGTGTGAGGGCCGTGAAGTTTTTGTATGGGCTGGCTCTTCAAAGTATCTTTAACGGCCGCTCAGTGAGTCAATTCTTGTCACGTGTGTTATTCAGTTTTGGCGGTTGTTTACCATTTGAGTTCTTTAGGGGCTTATGCACTGCGAGGTGGTTGTCGAAAAATTTTGCGTTGCGTGTTCGTAGCACCAACGTCTGCGATGAAGAGGTGGTTGAATATTTGTTTAGCTTTTCGCGACTCTTGTACGATTCGCGTTATTTTTCGAGCGTATTTTCGTTACTGGAGACGGTTGAATTTTACTTGAGTTATTTGCTTTCACTACCCAAGAGGTATCTTACGACTGACCGTACAGTCCAGCTTTGTGTTAGAGCTCCCGTCCGCGTAGTCAGTGCCGTGGAACCGGTTAAGGATAGCGGGAAATCTTTAGCCGAAATACTGAACTCTTTAGATTCCTTGAAGGCGTCTGACTATAAAGGGAAGTCGACGGCTGTTGATAGTGATGATTCGGATTCTGATAGTAGTCACTCAACCGGTTCTATCTCGTTTGGATCTATTAACGAAGTGGTTGTGGGTGCGGTGAATGGTGATGGCGTTTGCGAAAAAGCTCCGTTGATGAAGCATGCAGCTGCGCTAAGCAAGTTAGAGTCTGACGCTAGCAGTCGGAGAAACCTTCCGATTATCAGAAGAAATTTCACCCGTGGTGAACCTTCGGGTACGAAGTCGGCCGGGAGCGCGTGCGTGTACTTGACGACGCTGAATTCGTCGTTTGGTTCAGTACCGGACTTATACCCTGTTGCGCGTGACATAGTATATAAGAAGCTGACAAACGCCATGCGTGAGTTTTATTACTCGCAAAAGGTGACACTGTACGAACTTCACGGAAAATTGAGCTCGTACTGGGACGAGTTGAAGGCAGTAGGCTTCGACAGGAAACTAACTAAGATGGACTTGGATGAAGATGTTAGTGTCGTCGATTTTCAATCGAAGACATTAATAGGAAGGAATGGTTCCCGCCCTTTTAGAAATACAGTAAACTCTCACGAGTTTATGTTTTGTGATGACGGGTTGGTACCTTGCCCGGGTTCAAAGAAACGCGATTTTGCTTTAATTTCTAGTCAAACGTTATTTGTTGCCGCGAACTCGTTTTTGCGAGCCGTGGACGGTAAAGATTTGACGTTCACTAACTCGGAGCACAGTATCATAGTCTACGAAGCTCCTCCCGGAGGCGGGAAGACTCACTCTTTGGTGAAGTGTTTTTCCGACTACTGTACCAAAGTATCGTGTTTGGCAGTGACCGCTAACAAGAATTCGCAAGCGGAGATTTCACAGCGAATCACCAAAGAACTCATGGATAGGAAGATGGTTGCGAAACACGTCATGAAAACTGCCGGTAGGGTGTTCACAGTAGACTCTTATCTGATGAATCATATTCACCTCAAGACCGATCTGTTGTTCGTTGATGAGTGCTTTATGGTTCATGCTGGGGCGATCGGGGCCGTTGTAGAATTTACTTCTTGTAAAGCAGTAGTTTTCTTCGGTGACAGTAGGCAAATTCATTATATTCACCGAAACGATTTTGGTGTGTCCTTGTTGCACGACATAGATACGTTTATACAACCAGAACATCGCGTTTACGGTGAAGTATCTTACAGATGCCCTTGGGACATTTGTGAGTGGCTGTCCAAATCCTATCCGAGACACGTAGCCACCGCCAATACTGCAAGTGTTGGAAAATCAAGCGTATCCATAGAGATAATAAACGGATACGACGACGTTCCTTACGAAAGTGACGCGAAGTATATCGTTTACACGCAGGCGGAAAAGAATGAGCTACAAAGACATCTCGGTCGTTTGACAGTGGGTCGTACCAAAACGGTACCCATCGTGAACACGGTTCACGAAGTTCAAGGGGAAACATACAAAAGAGTTCGTTTGGTGCGGTGTAAGTATCAAGAAGATACTCCCTTTTGTTCGGACAACCACGTTGTCGTGGCGCTGACAAGACACGTTGACTCTTTAATCTATTCAGTCTTGAACAGCAGGAGATACGATAAGACTGCTTCCAGTATAGATGAGGCGAAAGAGATTTTTGATAAGTTTCGATCGACGAATCATTCTTTCGGTTCGTCGTCGTTGGAGTGGTACCTCGAAAAGTATCCCACCGAGTACAAGGGTAGTAAAGCATCTTCGGCTCCGTTAAGCTGCATTAACGAGTTTCTTAACGAAGTCGTCGTTGGTTCTTCAGTGGTGCAACTTGGGGACACTTCTGAGGAATTAAGCTCTCGTCCCTTTGAGTCTGGTTGTGACAACATCACTATTAGGGACACCGCTCCTCCAGATTCTGGTAATTTACACGAACCGGCTCGTGTTCGGCGTGGTAAGGTCGCAAGCGATTCCACCAAGAAAAGCATCTCTACAAGAAAATCTTCTGTCGTACGAAAGTCGTAATTATAACTTCATCAAGACCGAACGGTATGTGGGGCCTGAGAATTTTGGTAAAGCGATGGCGGCGGCTGTGATCGATAGATGCTTTAAGATGGAAGAAGTGGCGAAGATAAGGAGTGACATAATTGCTCTGACGGAAGCTAACATTTCTAAGTGGCTCGACAAGCGCACTCCGTGTCAGGTGAAATCCGTTCAGGCGGAACTCAAGTTACCGTTTGCCGTAGAAGAGCAAATCACCAATTATAAACTAATGGTGAAACGTGACGCTAAGGTGAAGCTTGACGACTCGAGTTTGTCTAAACACCCAGCGGCACAAAACATTATGTTCCATAAAAAATTCATTAACGCCATATATTCCCCGTGCTTTGATGAATTCAAGAATAGAGTGCTGTCATCGTTGAATGGAAATATAGTTTTCTTCACGGAGATGACGAATGCTGGGTTGGCGGAAATTGTTAGGAGGATTATAGGTGATGACGATGGTCTTTTTGTCGGGGAGGTAGATTTTAGTAAGTTTGACAAGTCTCAAGATTTATTCATCAAGGAGTACGAACGTACGTTGTATTCTGAGTTCGGTTTTGATGATGAACTTCTCGACATATGGATGGAAGGTGAATACCGCGCTAGGGCGACTACGTTAGATGGTCAGCTGAGTTTTTCGGTTGACGGTCAGCGTCGTTCGGGAGGTTCGAATACATGGATCGGGAACTCTCTGGTTACCCTGGGTATCCTTTCTTTGTATTATGATGTCTCGAAGTTCGAGTTACTTCTCGTGTCTGGTGATGATTCTTTGATCTACTCCAAAAGAGAGATTAGTAATTTCTCTTCGGAAATTTGTCTGGAGACGGGCTTTGAAGCTAAATTTATGTCTCCTAGTGTGCCATACTTTTGTTCGAAATTCATAGTACAAACTGGGAACAAAACGTGTTTCATACCGGACCCTTACAAGTTATTGGTTAAGCTGGGGGCTCCTCAATATAAGTTGACCGACGACGAACTTTTCGAGTTATTCACTTCTTTCAAGGACACCACTCAAGACTTTGGTGATGAGGTGGTTCTAGAGAAGTTGAAGTTGTTAGTAGAGGCTAAGTATGGTTTTAGTAGTGGAACTACTATGCCCGCTTTATGTGCTATACATTGTGTACGGTCTAATTATTTGTCTTTTGAAAGGTTGTTTCCCTTTATTAGAGGTTGGTATGTTGTCGACGCTTTAAAGCTTAGACAACTGAGGAAATTCGCCAATTTGATCTGTGAACGTGTGGTTTATGACAATCGCGTGGGTTATTTTTCGTACTTTGATAATCCGTTCGATAAACCCGATGCTAGCGACGGTCAAGCGGACGACTTAGCGACCGGCTGATCGATTGATTAGTTCTCGCTGAGAGCTAACGTTGGTAGTTGAGTCGAGATGTTTGCCTTCGCGAGCGAAAACCAAGACATATTAGAAGAAAAGATATTTCGTCGTAGAACGTACCATCGTAAGTATTTCGATGACGTGGTTAGGGATTTCACTATTGATGTTGGTTATGATACTACCGATCGCGATCCTACGGTATTGGCTGATTATTTCTCGTTGTATTTCTTTTTACTTAACAACGATAGTGTTGGGCCTACAGCGGCTTCAATTGTAGTGAGCCCGCCGGTTAGCGGGACTTATAAAATTCGAGCGCACGTCGATAATCAACCGAACCGTGAAGGTAACTTGACTTACGTTAAAACCGTCGACGAAAGTCGCTTTGTGATTAGAGTAAAAGCGGTACCCGCTTCTATGAGAGGTTACTACTCTTTTCGAGCGTTTCTTAGTGGCGATGTCGCTAGCGAACGCAGCGAGTTCGTGTGCAGTTTTGTTGGTAGTAGGTTTCTTTGTTGTTGTACGCAAACGATATCCGAAAATTTGAGTAAGGTTTGTTCGTCCTCCTTCTTCTTCAGAGCAGTTTCAGAAACCGCGACCAACGAGTTTTCTGTTGCAACTGATGATGTGGAAGACGTTAAGTACATAAGAAAACAAGCCGAGGGTTTTTCACGTTGCGCCGACCCGTACCCTCCTAGGTGTTATCGCAGTATTAATTTAGGCGATTCTTCAGGGGTTCAGAGTCGTACGGTTGAAGAGGAAGGTTATAGGACGGGTACTGCAGGTAACGTCGCGGTCGCCGTCCCGAAGACTCCATTAGTTAGTGCTGCTTCTCCGTATGTCGCAGAGTACAACGAGAATGCACGCTCGCGCATCTCGTTAATACGCCGAGTCTGCTGTTACGCCGTTTGTGTTTTAGTGGTGTCCGTTCTTATATTGAGCGGTTTATTAGCCATCATATTTATATGATTTGGTGTAGTAACTTATAAGGTACAATTACTTACTTAAAACTCGCCGTTTGACTCTGTTTAAACGGGGTTCAATGGACTGTGTAATTCAGGGGTTTTTAACTTTTCTGGTTGGTATAGCTGTGTTTTCGGCCTTTGCTGGACTGATTATCATTGTTATAACAATTTATCGGTGCACGACTAAGCCCGTTAGAAGCGCTTCTCCTTACGGCACTCACGCGACTGTCTAAGCGGTATGGTGCTTTTGGGTTTAGACTTTGGTACCACGTTTTCGACGGTGGCTATGGCTACGTCTTCTGAGTTAGTTATACTCAAACAATCTAATTCATCGTATATACCTACGTGTTTGTTCCTGCATGCGGAACCTAACAGCGTGTCTTATGGTTACGACGCGGAATATTTAGCGGCTTCTGGGGAGCCTGGTTCGTTTTACAAAGATTTGAAACGGTGGGTTGGTTGCACTGCGAAGAACTACCAAACCTACTTACACAAGCTATCACCTTCTTATAAGGTGATGGTGAAAGAGTTTGGAACTAGGAGTGTGCCAGTCCCATATTTGTCACCTCTGAATAACGATTTAGGACTCAGCATCGCGTTACCTTTACTAATCGCTTCGTATGCCAAATCCATTTTGTCGGATGCGGAACGAGTGTTCAGTGTAAGTTGCACTGGAGTTATATGTTCAGTACCTGCTGGTTATAACACGTTGCAACGAGCTTTTACGCAGCAGAGTATATCGATGTCGGGTTACTCTTGCGTGTACATTATTAACGAACCTTCAGCAGCCGCGTACTCCACTTTACCTAAGTTGAGTTCGGCGGATAAATATTTAGCTGTTTATGACTTCGGCGGTGGGACTTTCGACGTCTCTATAGTTAGCGTTAGATTGCCTACATTCGCCGTTAGGAGTTCGGGTGGTGACATGAATTTAGGCGGTAGAGATATCGACAAAAAGTTATCTGATAAAATATACGAAATGGCCGATTTTGTACCGCAAAAGGAATTGAACGTTTCTAGTTTAAAGGAAGCTTTATCTCTTCAAACTGATCCGGTCAAATATACTGTGACTCATTACGGAATGAGTGAGACGATATCGATTGATCAAACGACGTTGAGGGAGATAGCTTCGGTGTTCATAAATCGAACGATAGACATACTTACGCAAGTTAAAGTTAAGTCTAGTATGCCCGAATCGCAAAGTTTGAAGTTAGTGGTAGTCGGTGGAAGCTCGTACCTACCAGGATTGTTGGATACTTTGGCAACTGTGCCTTTTGTGTCTGGGATAGTACCAGTGGAAGACGCGAGAACCGCGGTCGCTAGAGGGTGTGCTTTATATAGCGAGTGCTTAGATGGTAGGTCCAAGGCCCTACTAATAGATTGTATTACGCATCATTTGTCGGTTACGACGTTTAGCGCGGACTCCGTCGTTGTTGCAGCGGCCGGTAGTCCAATTCCTTTTGAAGGAGAACGAAAACTTACGTTACGCAAATGCGTTAGCACGTCTAACTATCAAGCAAGAATGTTCGAAGGAGATTACGAAAAGGTCTTCCGAAATGAACGTATCTACGCAGCTTCAGTATCGTTGTTTACTTTAGGAGTTAATTGGCGTGTGCCTAACGACGTTGAGATGACTCTCGTGACTAAAGTGGACTCAATGGGTAAAGTGGAATTTTACCTTAAAGGTCCATCTGGTGAACTGGTCAACGTGCAAGGTACTTCGCATTACGATTATACTGGTATGCCTCACCCCACTAGAAAGCTGGTGAGGCTTAGCGATTACAATGTAAACTCCGCCGCTTTAGTTTTAGCTTTGACATTAACTCGCGAAAAACGAGAAAAGTTTCTTTTGCGGACATTATTTGACACTTTACTAGCAGACTTGCGAAGGACAGCAAGTTTAAGCGAGTACTCAAAGAAGTACCCGATCACTCGAAACGACATCGATGTCGTCTCATCACGTATGGGGATCGTTGTTTCGAAAGTTTTACGGGGAAGCGATTTGGAAAGAATACCTCTCTGAATCAACTCGAAGTTTCGATGAGAGAAACGTGTCGTTGGACCACACTCTGAGTTCGGGTGTGGTCGTCCGTAGGCAGAGTCTTTTGAACGCACCTCAAGGGACTTTCGAGAACGAGTTAGCGCTATTGTACAATTCGGTAGTGATTAACGATTTTGTTGAGTTGACTGGTATGCCATTGAAGTCTCTGATGACAGGTATCGAGGACCGTAAGGTGCCTAACGAATTCATATCTGTAGACCCGCACGAAGTCGGATGTAGATTCACGTTGAACGACGTGGAATCATATCTAATAAGCAGGGGTGAGGATTCCGCTGATGTAACGGCGGTCGAGCATTCGTGGTGTTTGAGTAACTCTTGTGGTAGATTATTAAGTTCGACTGAGATAGATGCTTACAAAACCTTGGTGTTCACCAAAAATTTTGATAGTAGTGTATCTGGAGTGACTACTAAGTTGGAGACTTATCTATCGTACTGCATATCTTTATACAAGAAACACTGCATGAAAGACGATGATTATTTTAATCTTATCGCACCTGTGTTTAATTGTTTGATGAAAGTGCTGGCGTCGCTTGGTTTGTTTTATGAGAAACATACTGACAATCCGCTACTGACCGGCATGCTCATAGAGTTTTGCCTAGAAAATAAGGTGTATTACTCTACTTTTAAAGTAAATTTAGACAACGTTAGATTGTTTAAGTCTAAAGTGTTGCCTGTGGTGTTAACGGTTTGGGATATATCTGAGCCTGATGACCCAGTGGATGAGAGGGTACTAGTTCCTTTCGATCCTACGGATTTCGTGCTCGATTTACCTAAATTGAATATACACGACACGATGGTGGTGGTGGGTAATCAAATCAGACAGTTAGAACACGTAGTTGAGAGCGATGCTTTAGACGATTTATCTCAACACGTTGACATACGTTTAGCAGCGGACAACCCCGATCTACGCGTTGATCTGCGTTGGGCAGGGATGTTTGTCTACTACGGTGTTTATCGGTGTGCTATTGATAGAGTGGTAGAACGACCGACGTTATTTAGATTGCCGCAGAAGTTACTGAGTCAGGATGATGGCGAATTGTGCTCATTACGCATGAGTGCCGTCGAAGCTTTGTTTAATCTAGTGCAAAAGGTGAACAGGGACATAAACGTTAGACGTCAGTTCATGGGACGTCACAGTAAAGTGGCTTTGCGACTCTATCGCAACTTAGGTTTGAGGTTTCCGCCGATCTCTTCAGTTAGGTTACCGGTTCATCACGGTTATTTATACGTCGATTTTTACAAAAGAGTACCTGATGACGCTGTTACCGCCGACGAACTCGAGAGTTTACGTCAATTACGTTCGTCCGTGGACGTCATGTGTAAGGACAGGGTGTCAATCACACCTCCACCATTCAATCGACTTGGAAGAGGTTCTTCTAGAACATTCAGAGGTCGAGGCGCACGCGGTGCGAGCTCGCGTCATTTGAGCAGAAACGTGGCGACTTCCGGGTTTAATTTACCTTATCATGGCAGGTCATACAATACTTCCTAAGATTGATGATAAAGAAATGGATCCGGTGAGTGCCGCTGTACCCGGTAAGTACCCGGATGTTATTGAAAAATTTGTGGCAAATAGGTCTGTAGATGCGTTAATAGAAGGCGTTATAAGTAAGTTGGATACCAATTCGATATACGAAGATTCCACTGAAAAGTTTACTGGTGAATACCTGAAATACGTTATGGTTACTATGGACACTTTCTTATTAGAAAACTATAAAACGAAAACGGAAGATCTGTTGGTTCACTTAGCTATGATCCAAAAGAGGTTGTGCACTATATCCACGAGCACTAAAACCAAGTTCCGCGATAAAGGTTGTATTAGTTACGTGCAAGGGGGTTCGCGATATAAGTTAATGGATAAAGTGGTTTTTCCTTTTATTATATCGAAATTTACCGACAGGGAGACTCCGAATGCTCTACGTAAGTATGCTTGCACTTTCGAGGAGTTACACTTATGTATGGCTAGGTTGAGACCCGACTTATACGAAAATAAAAGGACGACCAAAGCCGGGACTCCACATTTAAAGGGCTACTTATCAGCCGACTTTCTTTCGGGTTCTCTCCCAGGGTACTCCGAACATGAACGAGGCATTATTCTTCGAGCGTCCGAATCTATGTTAGCTAGACGTCAAGGTTACGAGGAGGCAACCGAGCTTCTTAACCTACGTGATTTGGGTAAGTACGTGTAGTTGGTTTGGGGACGGTAATATTATACCATCCCTTGAGCGCTGCTTTAAGGGTCGTTAATCGACGACTCTTGATATATTTACTAGGTTTGAATTATGGACGACGAAACAAAGAAATTGAAGAACAAAAACAAGGAAACGAAAGAAGGCGACGATGTTGTTGCAGCTGAGTCTTCTTTCGGTTCGTTAAACTTACACATCGATCCAACTCTGATAGCGATGAACGATGTGCGTCAGTTGGGTACCCAACAGAACACTGCTTTAAACAGAGACTTATTTCTTACTTTGAAGGGGAAGCATCCTAACTTGTCTGATAAAGATAAGGACTTTCACATAGCTATGATGTTGTATCGTTTAGCGGTTAAGAGTTCATCATTGCAAAGTGATGACGACTCTACGGGTATAACGTACACTCGGGAGGGCGTCGAAGTGGATTTGTCTGACAAACTTTGGACTGACGTCGTGTTTAACTCCAAGGGTATTGGTAACCGAACTAACGCCCTTCGAGTCTGGGGTAGGACTAATGATGCCCTTTATTTAGCCTTTTGTAGACAGAATCGCAATTTGAGTTATGGCGGACGTCCGCTAGATGCAGGGATTCCGGCCGGGTATCATTACCTGTGTGCAGATTTCTTGACCGGAGCTGGCTTGACTGATTTAGAATGTGCTGTGTACATACAAGCTAAAGAACAATTGTTGAAGAAGCGAGGGGCTGATGAAGTCGTAGTTACCAATGTCAGGCAGCTTGGGAAATTTAACACACGTTGATCTATTGCGTTCTGATTCCCGGTTTCTATCGGGATGGTGGAGTTTCATCGTGAACGTGGGTGATATAATCGTTCGGTTTGCGTTACACGTTCCTAGTGAGGATATGCTGAATAGCTTTTCAGCTATATCGAATTGTACGATCATAGCGGATGGTAGTGCTTTACTAAAAGACAATACTGTGGTTGATCGTTTAGAAAGCATGAACCCTTTGGCTTATTTGTTAAAATTAGCGAAAACGACTACTACTATTTGTTTTACTATGTCTAATAAGGTTCTTTTTGGTACTACTAAATCCGAACCGCTTAGTTGTTTAGCTATCACGTCGGATCGAGTTTTATTCAAAGTTATTATGGGTACTAACGTTGATGATTCTCGATGCGGCTGCAGTATTTGGTTTTACAACAATGGGACGTTTCAAAACGGGTTGACCCGTTGTAACAATCTCGTCGCTTTGTTTAGCGCGACTTAGACACGAAGTGACCGTTCGGGTTTAATTGCTGCAATGAGTATTCGACGTGTGTGGTTAAAGGTTATGGCTGTAATTACGGTATTATGGTACGGTAAAGAACCTTCGATTAGTGAAGGTTACAACGCTCTTATGAATGATGACTTTAAGTTTATCGATACGCATTTTTCAAACGTTTCTTATGCTAAGAAATGTTACGAATTGGCTAATTTCGATTTAGACTTTCTACGCATCGTTATCATTCCCTTGAGTGGTGGTGCGGTGAATGAATCGCGTGCTAATAGCACTAACGTCTCAGAGATTGTCGAATCGCATATAAGCGACCGAGACAGAATGAACATCTTGTTGCGTAATAAGCGGATCCAAATCCCATCGCTCTTACCTTGCGGTAACTAGAGTCTACTCAGTAGTACGTCTACTAGTATAACGTATTAAACACTTTAGTAAAGGATTTTGTTTAAACCAAACAATATGCGAGCTTACTTTAGTGTTAACGATTACATAAGCCTTTTGGCTAAGGTCGGCGCAGTTGTGGAACGTTTGTGCGATCCCAGCGTAACTCTCACGGAAGTGATGGACGAAATTAATGATTTTAACTCGTTTCTCGCTTTGGTGCACTCTATGAAATCAGACATGAACGGTGATCATCAGGATGGTCACCATGAGATGGGTGAACACAAGTCTCGATTGTTATGCAATATAGAGGCGAAACTGCGAATACTTCTCGACATCATAAGACGTCGGTTTACTCGCGACAAGCTGCTCTGTACCAGCGCAACAGACGTCATGGGCTTCTTCGTTATGAGGTACATGGCTTCCAGCCACACTAGCTTCGAGTCTGTAATGAGAACAGAGTTGAAGTTAGTAGTTAAGACGGTACTGTCGGATTTGTCCCGTGCGCATAAGTTGGATTTTAGCGAGCGAGCTTTTGCTGCTTACGGTATCCTTTTGCAAAAGGGTACTGTGTCGACCGTTTGCGGTCAGTTTGACATTAATTTAGTGTCTCCGTCTTGCGTGTAGGTTAATACGTTTCTCAGAACGTGTGGTTGTATTAACTAACTTTAATTGGAACAAATTTATTGTAAAAGTCTGTGAGTTACGATGGATGATACTAGCGGACAAACTCTCGTTTCTGTGAACCTTTCTGACGAAAGCAACACGACAAACACTAAAGTTGAAAACGTAAAATCGGAAGCGGATCGCTTGGAGTTTTTACGTAAAATGAATCCCTTTGTTATTGACGCTCTGGTGCGAAAAACCAATTATCAGGGTGCTCGCTTTCGAGCGAAAATAATAGGAGTGTGCGTGGATTGTGGTAGAAAACACGACAAGGCGCTCAAGATTGAACGCAAGTGTAAGGTCAACAATACACAATCTCAGAACGAGGTGGCGCATATGTTAATGCACGATCCCGTTAAGTATTTAAACAAAAGAAAGGCTAGAGCCTTTTCTAACGCAGAGATGTTTGCGATTGAATTGGTTTTGTACACCAAGGAAAGGCAATTGGCGGTCGATTTAGCCGCTGAAAGGGAGAAGACGAGACTGGCTCGTAGACACCCGATGCGTTCTCCGGAAGAAACTCCGGAACATTATAAATTCGGTATGACTGCTAAAGCAATGTTACCGGACATCAACGCCGTAGACGTTGGTGATAACGAGGACACTTCGTCGGAGTACCCAGTGAGTCTGAGTGTTTCTGACGGAGTTCTCCGTGAACACCACTTCATCTGATTGAAGTGGACGGAATAAGTTCCTTGCGGAACTTTATGTCGGGTTGGTAAAAACCCTTATGATGGTGATGTATCACTAGACAATAACCGGATGGGTAAAGTCTTTAAAATGATCGAGGGGAAAATTAACCGTATCCTCTCGTTGGTCTAAGCTCCCACAGAGTGGTAGTGGTCTCAAGTGAGGCTTAACGTATGCGTGAACCAAAGAAGTTCTCCTTAGAGTGTGTGTTGTTTACCCAACACACTGTCCCTATGGGGGGCCAACATAGGTCCAA
>KU883267_HA16-5_consensus
AATTTCGATTCAAATTCACCCGTACCCTCCGGAAAACACGTCCGGACGCTGCGGGATTTGGTGTAGGTCCAGCCTTAGGCTCAGCTACCCCCACAAACCTTAATACAATATGTCGAAACTCGGAGCAAGCTTCAAGTCCTCGACTTTCGCTGTACGCAGCGATTACGTAATCTCGCGCATCTGGCGCGCTTTTAATACCATCGGAGTCCTGCACTTCTTTGGTGATGGAAAAATCACTACGGTGATTAAGGAATTTTCGGCTGCTGGGCCGATAGTCCCATTACGGAAATCCTGTTTTCCGTTTTCTGTTCGCGCTGCTGTACGCGCGATTCGTGCTGCCGGACGTCCTATCGACGCTCCGCGTTCTGGGTGCCTCTGTGGCCTCCCGGTTTTCGACGCATCTGGCGTCGTACGTCCCCGCTCTGTTGCGGGCGTTTGGAGGTTTTCTCTGTGCAAACCTCCCCTGACTTCTGCCGCTAAGAAGTCCCTTCGCAAGGCGAAGAAAGAATCTGCTTCCTTTCTTAGCCGGGCTTCTTCACTCTTCTCTCGAAGAGTCCCCTGCGGCACGCGTCATAAACTTCGCCGACGCGTTGTGAGAAGAGAAAAACCTACCGTGCACGAAGGTCCCCAAGACGAGATCAGAAATCAAGGACGCCGGCATGGCAAGACTTCTGACCTCCCGTACATGGGAGAAGCAGCGTTGGATGATATCCTACGCTGGATTGAGGAGGTTAATCCTCCTGCCTCGATGGTCGCCGTCCCGGTGCCCATCCTTTTTGGGGCTCTACCCGCAACGGCTTGGTGCTCCTCTTCTGACGCAGCGATGTTGCGGTGTCGTCTCGATTACCACGCTGCGGAGACTTCTTTTCATTCTGAAGAGAAGCATGTGAGGTACGTCTATAATGACGTATCTTCAACCGCTCACCGTCTTCGTACGGTTCTTCCCCGCAAGTGCGGGCGAGTCTTTCCCAGCAATTCTGTGCTGGGCGTTGAGATCCCGACTGGTAGGGATCGTCACACCGCCTTTGTGCGATCTACTCACATTGGGGTTTTCTTCTCTGACGCGGTTCGTCGCGTTCGCATGTTCCGTCCTGGGCGGAACAATTTCTTTACTAGCGTCGTCAGTGGGCGGCGCGTCTGTTACTTTAGACCCGGACCTAATGGTACGGTGTCTGTTTTAATGTCGGATGGCGTCAATACGGCGCGTCTCGACGTTGTCGCTCCTGCGTACTACGCGTACGCTAAAGCTTTGGGTTCCAAAGCTCGATGTCTGTGGGAGTCGTCCGATTTGGACGATGCTAAAGTGCGTGACGGTCAATGTTATGTCCGTCACGTGTACGACGTGGCTCTCTATTATGGGAGGCGCGTTGACCTTTCTGTACGCCGCACTTTGGGTATGTATCCCACGGTGGGTGCTTTGAAAGGCTTTCTTGTTCGCGAGTATGGTCGCGACTCTTTAAAGGTTCCGATGCGTGGGACCTACACCTTCGGTAGTGTTTTTCACTGCCTGTCGACCAAACAATCGGTCGATTTGAGATCTGTTCCTAACCACCATTTAGTCGGTGGTAATTCTGCTCAAATGCTGATTGGGCAGATTCGTGTCGACGTTCCTGGCAGCGTCGTTAAACCATCCCGGTCTGCTATTCGTAGGCGTAACAGGCGCCTGCGGAAGGGCAATTTTATCGGTAGTTCCGAGTCCTCTTCGTCGGGATGGTCGAAGCATTGTTCGGACTGTTCGACTCCTCGCGCCCCACCCTCTCCCTCGGTTTTGAAACCTAATCTCGGTAGAATACCGAGTATAAACCGGAAGTTCCGATACCCGGCAAACACTCAGCTGAATGTTTCTATCCCTAAACGCTCTGATGACCGAGTGTATGTATCGGTCGGTCAGAATTTTGATGACATGTGTCACTCCGTTTGTACCTATGTCAAAAGATACAACTCGAGGAAGTCGTTTTATACGCGTTTCGAAAACGGTGAGGACTTTATAGTCCTTCGGCGCGCTTTTGTCAGAGGCCTTCACGTGTTTATGAAACGCGGTAGTTGTACAGCTCGTTTTCCTCTAACGGCCTCGCGGTATGAGTCTAAGTACGACGAGTATATGAAGGACAGTAATTTGACATGGGTTAGGAAGGGTCACTGCCCTGACATTGAGGTGGTACGCCGTAGGAGAAGTTGCGTTGGTCGTTCTTCAGTTAACTCTTTGAGTGCGGATGTACAGGTTAGCTCTGACCAACGTTCGGGACCAACCGAGGCGGTTTCTGTGCCGAGCGACGATTTTTCGCCGCGTCGCAACGCCTCATTGCCTCGACCTGGTGTTGAGTCGAGTTGGATTAAGGTAAACTCCCAGGATCGGTGCACCCGTACCGTTCGTGGACGGCCTTCTACCAACCATGGGAAGATTGGGGACTTTGTTTTTCCCAAGGGCACCGTGTATAACGCACACGTCGATGAGAGTGTTTATAAACGAGTGATGAAATTGCGGGACACTTCGGCGTCTTCTTTTCTTCGCATAGTTTTGGCCCGTTTGTCGAGCTACAGACCTCTTAGTGATGAGTTTTTCGACAAGTGCATTACGTCTCAGTTCGTGGCGTGTATTGAAGCGGTGGAGTCGGGTCTTGTTACCGTGCACTTCCGCTCTGACGTCTTTCGTGCATCATTTCCATTTGGGGTACATTTGTACACTCGTCACGCGTTCGACATCTACAGTGGTAAACTCCTGGTTTTAGATACTTACGGTTTTTCAGAAGATCTGAGGGATGGTTACTGCTATATCCGTCACATTGCTGAAGTGTGCTTGAGCATGGGGAGGATTTTCTTTAGGAGGGACGTTAACTTAGGGGCGTATCCTTATGTCTTTGAAGTACAGCACCGTCTCGAGAGATTATACGGCAAGCAAGCACTGGAGTACGGCGTCAGAGGTTATTATTCGGCATCGCGTCTTTACCACTGTAGCTACAACGATTCACCGAAACCTTTGAGATTACTCAACAAGTATCACAAGATGGGTGGTGAAGATGGGTCGTTATTGGTTACGGATACCGATAGACTGCGTGCCGTGGGTAGTGCTTACGAAAAAGTGAAAGGGCGTTTGCCTGATTCACTACTCGTTCGGTCAGTAGAAAAGGATTTGATAGAGTTCAACCAAACTCTAGTTGATGCGCAGCGGGCTAGACCAGGTGTTGTCGTCCCTTTCCAAATGAGTGAGAGCCAACAAGTGATGCTTACTAGGGCTTACCCCGAGTTTAATATAAATTTCACTCATTCTGCACACTCCGACCATCCCGTGGCTGCGGGTTCTAGAGCGTTGGAAAACCACCTTGTCCGTAAATACGCCGGTAGTGATTACTCGGATGTGGGAGGTTGCCCGTTGTTTCACTTGCGTGCGGGTCACTCTGGTGTTCACGTGTGTAGACCAGTATATGATGTTAAGGATGCTCACCGTAGGGTGATCCGTCACCACCAACTCAGTAGAGTTGAGTTGAACCATACTGATGGTTCGAAACAGGTCGGTGCCGTTAACACAAATTCCGTGTGTGGTAACGTTTTAGGGGAGTGTTTTCATGCGTCTGATGCGATTGTTATGGTGCAAGTTTACGATGTACCGTTACGTGAATTGTGCAGAGCTATGATAAACAAGAGAGCCTCGGTATGTTACATGACCGTGGTTACACCTGGCGAGCTGTTGGACGCTCGTGAATCTTTCTTTATCAAGGAGTTAGACTGTTCGGTGGAATTGGACACTGTCGCCGATAGGGTCATTTATTGTTTTAACAATTCAGCGTACACACATGTTTACTCAACGATACGCGAGTATATGTGTACTCCCTGTATTGTGGTGGATGGTTTTCTTTTTACTGTAGAGATGGTTTCGCTGAGATGTAGCGTTAATTATTATTGCATAACCAAGTCGCGAGTTTGTCCGAGAATTAGCGAGACTAAACGGTTGCGTTACCGTAGGTGCGACAGTGATTTAATTAGAATTAAGATCCCTCGGTATTCCAGTAAAACCCGTAGTTGTTTACCTGGGTGTTACTATTTGTACTTGGACGCCAAGTTTGTGAGTCGCGTGTATGAGTACGTAGTTAATAACTGCGTAGTGGTAAACGCCAAGACTTTTGAATGGACTTGGAATTATATCAAGTCTTGTAAGTCTAGGGTGGTCATAAGCGGTAAGATCATCCACAGGGATGTGCCCATAGCTTTGGAGTACCTGGATGGATTTTCCGCTGTTATGTTGTCGGCAGGTGTGAGAGGTAGGCAAAACGCGGAGGCGTTTTCCAGACGTTTGGCTGCGTTCTCAGGTGACGCGTCACTTTTCGAGTTAGTGAGGTTTGCTATTTCCGAGAAGTGTCGCGATTTATTTGTCGGCGTTCAGGAAGTTGTGGAGAGGTGTGTGAAATCATACCTTAGAAACACGTTTAACATGAGCTTCGTGGATATGTCCGATCCCTTGCTTACTATTAGTGAGTATTCTGAGTTGGACGTTCCTATTGATCTACCGGGTTTTGGCACCATGACGGAAGGCGATGAGGCTAAACTTATAGAGGATGGGGTGAAGTCGGCTTTACTGCGGAAAGCCGTTCGAGATGAAGCTCGATTGATTATCGAGCGAGGAGGCACTTCCGAAATTGTTCCTTGTGGCGACGACGAGAAATCGGGCGGTGACGATTCGGACCGCTCGTACAAGGCCGATAGTGATTCACCCTCCAACACCAGTTCCGGAGGTTTGCGAGCCGGAGCTGCCCCTTCGTTGTTTAGAAGTTTGTTAAAGAAGTTAGGCGGGGGATTCTGTTTGGCCAAAAGAGTACTGGATCTGTTATGTGAGAAGGTGATTAGGTCCTTTTCGCGGCTAAAGTATAGTACCGTTCACCTAACTTCGTTCCTTAACACATTACGCGCTAAGTTTTCTTGCGAGTTCTTTAATGATTCGATCTTCGTCACCATTTGGGAGGTCGTCTTAAATTTATTAAGGATTGTTAGCGGAGCGACTAAGACGAAGCTGGAGTGTCTTCGTAACGTGTTTCGACTGGTTCCTAGTTTGTATTCTGGTTGTAAAGACTTCGTGAAAACTGTTGGGGACACGTATAAGGATGTCGTGTTACTTTCCACGGAGTTCTTTAGTAAAAGTTATACCAAGCTTTGTACGTTTGGTTTAGAAGTGTTCGACGTCGGGCTTATTGAAATTTCAGCCCGTAACATGGGACTAGAGACTTGTGTTTCGATGGCTTCAGCTATTTTTGACATCCTACTCACTTATCCCTTGGGAAGCGTCAGCTTTCCTATTGTCTGTGCGAGGGTTTTCGGTGCTCTCGCTATGGAAGTAGGAACGAATTACTGTTTTAAGAGGTCTTTGGGTAAGCCTGAGGTTTTAGGGGAGGACGCCTTTCGTAGAACCGTGAGTATGGTGTTAAGTGCTAAAGCCTTCGATAAGCTTTCCGTCGACGCTAGGGGTCTGGTTAGGTGCTCTGGTGTTATTCCTGGGGTGCTAAGGATAATGCTTTCGTCCTTGTTTTCAGATGTCGACGCGTGGGTGGGTTACAGTAAGCATGAGGTTTCTTCACTTCCCACGGTCACATTTTGTGCGAAGAGATTATCTTATTTGTTGGAACAAGTTAAAGAAGCGTGCGTCGCTTATATCGTTGACTCTTCTAAGAGAATTATAGCGTCTTTAACTTCGGAAGTTCACGGGTCTCTTCACAACTCGGAGTTAACTAGTAGTGCCAGAACTTTGTATAAGCACTTGAGCACTATAATATCAACGTCTAGTGGTGTTATTAATAGAGCGAGTGACGCTGTTGCATCTGTCAAGGCGGCAGGGAGTAATTTTAGTAAACGTGTGAAGCGCGTTCGGTCTCCTTACTCTCTTGTTCAGTGCGTTGACGAACAGACCAGTGAGTACTACTCCGCCACCGATGACTCCGGGTTAGACGAAGCATTGCTTAGTGAAACACCTGGTCTTCGTGGAAACGGGAGGTGTGCGGATCTGTTTCGCGTTGTTATTAGGCGCGTCGCTATACATTATGGGCGCTCGGTAGATAGTTTAAGACATTTAGTCTTGCGCATCAGTGATTATTCTTACCAACGCGTTATGGACTTGTTTATGAGACTATTCGTGAGATTGAACGTTGCGATTGGTGAGTGTAAAGCGTTTGCTGCCGACGTCATCACGAAATCTTCTGAGTTAGCAGTCGGTTGTCTTTCATGGTGTAGCTCTCGTTCCGGTGCGAGTTCGTTGGTTCCGGGTCTGCGTGGTGGTAGTGGTAGCTCGTTTTCCAGTTTGTTGGAAAACGGTCTCAGGTGCGTTATCGACCATTTTATTAGTGTGTGGTTGACGGTGTTTGACGAAAACTTTAACTCGAGTTTAGTGCACCGGTTGAGAACCACCTCGGTAAGCGTGCTACTCGAATTTCTGAAAAATCTTCCCGTATGTTTGGTTTGGATATACACCTTTATAGAATGTCGTTCTAGGGTTTTTCCTTTGAAGGAATTTCTTTGGGGCTTTTGTGTTTTCGTTCGAAACATTATTAAGGAATTGTCTTCGAACATTTACGGGAGTTTCCCCGTCTGTATCACGAGATTATGCGATAGAGTTTTCCGTCGTCATCGTAATGAGGACGACGTGCGCACGCTTCAAGTGATTACTGAGGCGGAAAATCGTGTCGCCTTTCTTCGGGAAGTTCTTGCGGAGATGTCACGGTATCGTGCCTCTCTTGAGGTACCAATTCCGGCGTCGCCCGACAGTCCATTGTTTCCACCGACTTACGGTGAAATCGAGGAGTTGGGGACTGGTTCCTCCGATAGCGCTCGTGTGATAGGTGTGGATGACGGTTCCGACTCGGCGACTACCGAAGATGAAGCGGATTCGGTTTCGGAAGGCGGCAGCGATGTTTCGCTACCGTTAGATCGTGATTTTGAGCAAATCGGAGGTCTTGGAGGAAACGGCAACGTTGATGTTTGTCGTTTAGGACTAAGGTTTTTGTATAGGGTATCGCGTAACGTACTCAGTGTGAAGACCGTGAGGTCTTTATATGGATTGGTTCTTCAGAGCATTTTTAACGGTCGTTCAGTAAGTCATTTCTTATCACGTGTATTATTCAGTTTTGGCGGTTGTTTACCGTTTGAGCTCTTTAGGATCATGTGCGCTGCGAGAAGGTTGTCGAAGACCTTAGCGTTGCGCGTTCGTAGCGCTAACGTTTGTGACGAGGAGACGGTTGAGTATTTGTTTAGTCTCTCACGACTCTTATACGATTCGCGTTATTTTTCGAGCGTATTTTCGTTACTGGAGAAGGTTGAGTTTTACTTGAGTTATTTGTTCTCACTGCCCAAGAGGTACCTTACGACCAATCGTACGATTCAACTTTGTGTCAGGGCTCCCGTTCGCGTCGTTAGAATCGCGGAACCGGTTAGAGAAAGTGGGAAATCTTTAGCTGAAGTACTAGATTCTTTAGATTCCTTGAAGACGCTCGACTGCAAAGGGAAATCAATAGCTGTCGAGAGTGACGATTCGGATTCTGAAAGTAGTCGTTCAACCGGTTCTATCTTGTTTGGATCAGTTGACGAGGGGGTTCTGAGTGCGGCGAATGGTGATGGTGTTTGTGAGAAAGCTCCGTTGATGAAGCATGCAGCGGCACTAAGCGAATTAGAGCCCGACGCTAGTGGTCGGAAAAATCTTCCGATTGTTAGAAGAAGTATCACTCGTGGTGAGTCTTCAGGCACGAAGTCGACTGGAAGCATGTGTACGTACTTGATGACGTTGAATTCGTCGTTTGGTTCGGTACCGGATCTGTACCCCGTCGCACGTGACATAGTATATAAGAAGTTGACAAATGCTATGCGTGAGTTTTACTACTCACAAAAGGTGACATTATATGAACTTCATGGAAAATTGAGTTCTTATTGGGACGAGTTGAAGGCGGTGGGCTTCGACAGGAAGTTAACCAAGATGGATTTAGATGAAGATGTTAACATCGTAGACTTTCACTCGAAGGTGTTAATAGGAAGGAGCGGTTCCCGCCCTTTTAGAAATACAGTAAACTCTCACGAGTTTATGTTTTGTGATGACGGGTTGGTACCTTGCCCGGGTTCGAAAAACCGCGATTTTGCTTTAATTTCTAGTCAAACGTTATTTGTCGCCGCAAACTCGTTTTTGCGGGCTGTGGACGGTAAAGATTTAACGTTTACTAATTCGGGGCATAGTCTCATAGTTTACGAAGCTCCTCCCGGCGGTGGGAAGACTCACTCTTTGGTGAAGTGTTTTTCCGACTACTGTACTAAAGTGTCCTGTTTGGTAGTGACCGCTAACAAAAATTCGCAAGCGGAGATTTCTCAGCGGATCACTAAAGAACTTATGGATAGGAAAATGGTTGCGAAACACGTCATCAAAACCGCCAGTAGGGTGTTCACGGTAGACTCCTATCTGATGAATCATATTCGCCTTAAGACTGACTTGCTGTTTGTCGATGAGTGCTTTATGGTTCACGCTGGGGCAATCGGAGCCATTGTTGAATTCACGTCTTGTAAAGCGGTAGTTTTCTTTGGTGATAGTAGACAAATTCATTATATTCACCGGAATGATTTTGGTGTGTCGTTGCTCCATGACATAGATACGTTTATACAACCAGAACATCGCGTTTACGGTGAAGTATCTTACAGATGCCCTTGGGACATTTGTGAGTGGCTGTCCAAATCCTATCCGAGACACGTAGCCACCGCCAATACTGCGAGCGTTGGAAAATCGAGTGTGTCTATAGAGATAATAAACGGATACGACGACGTTCCTTACGAAAGTGACGCGAAGTATATCGTTTACACACAGGCAGAAAAGAATGAGTTGCAGAGGCACCTCGGTCGTTTGACGGTGGGTCGAAYTAAAAATGTACCTATTGTGAATACGGTTCACGAAGTTCAAGGGGAGACATATAAGAGGGTTCGTTTGGTGCGGTGTAAGTATCAAGAAGATACTCCCTTTTGTTCGGACAACCACGTTGTCGTGGCGTTGACTAGACACGTTGATTCGTTAACTTATTCAGTATTGAATAGTAGAAGGTACGACAAGACCGCTTCCAGTATAGATGAGGCGAGAGAGATTTTCGAAAAATTTCGATCGGCGAATCATTCTTACGGTTCGTCGTCTTTGGAGTGGTATCTCGAGAAATATCCCACCGAGTACAAGGGTAGTAAAGCATCTTCAGCTCCAATAGGTTGCATTAACGATTTTCTCAACGAAGTCGTCGTTGGTTCTTCAGTGGTACAGCTTGGGGACACTTCTGAGGAACTAGGCTCTAGTCCCTTTGAGTCTGGTTGTGATAACGTCACTATTAGGGACACTGCCCCTCCAGACACTGGTAACTTACACGAACCGGCTCGCGTTCGGCGTGGTAAGGTCGCAAGCAATTCCGCCAAGAAAAGCGTCCCTACAAGAAAATCTTCTGTCGTACGAAAGTCGTAATTATAATTTTATTAAGACCGAACGGTATGTGGGGCCTGAGAGTTTCGGTAAGGCGATGGCCGCGGCTGTGATCGATAGGTGTTTCAATATGGAAGAAGTGGCAAAGATAAGAAGTGATATAATTGCTTTGACGGAGGCTAATATTTCTAAGTGGTTAGACAAGCGCACTCCATGCCAAATAAAGTCCGTGCAGGCGGAACTCAAGTTACCGTTTGCCGTAGAAGAGCAAATCACCAATTATAAACTAATGGTGAAACGTGACGCTAAGGTGAAGCTTGACGACTCGAGCCTGTCCAAGCACCCGGCCGCGCAAAACATTATGTTCCATAAGAAGTTTATTAACGCTATGTACTCCCCGTGCTTTGACGAATTCAAGAACAGGGTGCTGTCGTCGTTGAACAGAAATATAGTGTTCTTCACGGAGATGACGAATGCTGAGTTGGCAGAAGTGATCAGGAGGATTATAGGTGATGACGATAATCTTTTTGTAGGGGAAGTAGACTTCAGCAAGTTCGATAAATCGCAAGATTTGTTCATCAAAGAGTATGAACGCGCCTTGTATTCTGAATTTGGTTTTGATGACGAACTTCTCGACATATGGATGGAAGGTGAATACCGCGCTAGGGCCACCACGTTAGATGGTCAATTAAGTTTTTCTGTCGATGGCCAACGTCGTTCAGGAGGTTCTAATACGTGGATTGGGAATTCCTTGGTTACCTTGGGTATCCTTTCTTTGTATTACGACGTTTCGAAGTTCGAATTGCTTCTCATCTCCGGTGACGATTCTTTGATCTATTCTAAAGCAGAGATCCGCAACTTTTCTTCGGAAATTTGTCTGGAGACCGGTTTCGAAACCAAGTTTATGTCACCTAGCGTGCCGTACTTTTGTTCGAAGTTCGTGGTTCAAACTGGAAACCGAACGTGTTTCATACCAGATCCCTATAAACTATTAGTTAAGTTAGGGGCACCTCAGTACAAGTTGACGGACGATGAGCTTTTCGAGTTATTCACTTCCTTTAAAGATGTTACTCAAGACTTTGGTGATCAAGTTGTTTTGGAGAAATTAAAACTATTGGTGGAGGCTAAGTACAACTTCACTAGTGGAGCTACTTTGCCCGCTTTGTGTGCTATACATTGCGTGCGTTCAAATTTCTTATCTTTTGAAAGGATGTTCCCTTTCATTAGAGGTTGGTACGTTGTCGATGCCATAAAGTTGAGAATACTCAGGAAGTTTGCTAATTTGATCTGCGAGCGTGTGGTTCATGATAATCGTGTGAGCTACTTCGCGTATTTTGATAATCCGTTCAATAAACCTGACGCTAACGACGATGTAGCGGGCTAAACCCGACGCTAGCGATGGTCAAGCGGATGACTTAGCGACAGGCTGATAGTTTGTTCAGTTCTCGCTGAGAGCTAACACAGGTAGTTGAGTCGAGATGTTTGCCTTCGCGAGCGAAAACCAAGACATATTAGAAGAAAAGATTTTTCGCCGTAGGACCTGCCATCGTAAGTATTTGGATGATGTGGTTAAGGATTTTACCATTGATGTTGGTTATGATACTGTCGATCGTGATCCCACGGTATTGGCTGATTATTTCTCGTTGTATTTCTTTTTGCTTAACAATGATAACATTGGGCCTTTAGCAGCTTCGATCATAGTAAGCCCACCCGTGAATGGGGCTTACAAAATTCGAGCACACGTCGATAATCAACCGAATCGTGAAGGAAACGTAACTTATGTTAAGACTATGGACAAAAGTCGGTTTGTGATTCGCATAAAAGCGATACCGGCTTCTATGAGAGGTTACTACTCTTTTCGAGCGTTTCTTAGTGGCGACGTCGCTAGCGAACGTAGTGAATTCGTATGCAGTTTCGTTGGTAGTAAGTTCCTTTGTTGTTGCACCCAGACGATATCCGAGAATTTGGGTAAAGTTTGTTCGTCCCGCTTCTTCTTTAGAGCTGTTTCGGAAACCGCTACTAATGAGTTTTCTGTCGTGACTGACGATGTAGAAGATGTTAAGTACGTAAGGAAACGAGTCGAGGGGTTTTCGCATTGCGCTGACCCGTATCCTCCTAGGTGTTATCGTAACGCTAACTTAGGCGATTCTTCAGGGGTTCAAAGTCGCACGATTGAAGAAGAAGGTTATAGGATGGATACCGCAGGTAACGTCGCGGTCACCATCCCGAACACTCCACTTGTTAACGCCGTCTCTCCGTATGTCGCAGAGTACAACGAAAACGCGCGTTCGCGTATTTCATTAATACGGCGAGTTTGCTGTTATGCCGTTTGCGTTTTAGTGGTGTCTCTTCTTGTAATGAGTGGTTTGTTAGCCGTTATATTCATATGATTTGGTGTAGCAACTTATGAGGTGTAATTAGCTAAAACTCGCCGTTTGACTCTGTTTAAACGGGGTTCAATGGACTGTGTGATTCAAGGATTTTTGACTTTTCTGGTTGGTATAGCTGTATTTTCGGCTTTTGCCGGATTGATTATCATTGTTATAACGATCTATCGGTGCACGACTAAACCTGTTAGAAACACCTCTCCTTACGGCACTCACGTCACTGTCTAAGCGGTATGGTGCTTCTGGGTTTAGATTTTGGTACCACGTTTTCGACGGTGGCTATGGCTACATCTTCTGAGTTAGTTATACTTAAACAATCCAATTCGTCGTACATACCTACGTGTTTGTTTCTGCACGCGGACCCCAATAGCGTATCTTATGGTTACGACGCGGAGTATTTAGCGGCTTCAGGGGAACCTGGCTCGTTTTACAAAGATTTGAAACGGTGGGTCGGTTGCACTGAGAAGAACTACCAGAGCTACCTGCACAAGTTGTCACCTTCCTATAAGGTGATAGTGAAAGAATTTGGAACTAAGAGTATGCCGGTTCCATATTTGTCACCTATGAATAACGATCTTGGGCTCAGCGTCGCTTTGCCTTCATTGATCGCTTTATATGCCAAATCCATTTTATCGGATGCAGAAAGAGTGTTCAATGTGAGTTGCACTGGAGTTATATGTTCGGTACCTGCTGGTTATAATACGTTACAGCGAGCTTTTACGCAACAAAGTGTATCCTTGTCGGGTTACTCTTGCGTGTATATTATTAATGAACCTTCTGCTGCCGCTTACTCCACTTTACCTAAGTTGAGTTCGGCGGATAAGTATTTGGCCGTTTACGACTTCGGCGGTGGGACCTTTGATGTTTCTATAGTTAGTGTTAGGTTACCCACGTTCGCCGTTAGAAGTTCAGGTGGTGATATGAACTTAGGCGGCAGAGACATCGATAGAAAGTTATCTGATAAAATATATGAGTTGGCCGACTTTCTACCGCAAAAGGAACTGAATGTTTCTAGTTTGAAGGAAGCTTTATCTCTTCAGACAGATCCAGTCAAGTATACTGTAACTCATTACGGGATGAGTGAAACCGTATCAATCGATCAAACGACGTTGAGGGAGATAGCTTCGGTGTTTATAACTCGAACGATAGACATACTTACACAAGTTAAGGTTAAGTCTAGCATGCCCGAGTCGCAAAGTTTGAAGCTAGTGGTAGTCGGTGGAAGCTCGTACCTACCGGGGTTGTTGGACACCTTGGAAACCGTACCTTTTGTGTCTGGGATAGTACCGGTGGAAGACGCAAGAACCGCTGTTGCTAGGGGGTGCGCTTTATATAGCGAATGCTTGGATGGTAGGTCCAAGGCCTTATTAATAGACTGTATTACGCATCATTTGTCGGTTACGACTTTCAGTGCAGATTCGGTTGTTGTTGCTGCGGCCGGAAGTCCGATTCCCTTTGAAGGAGAACGAAAGCTCACGTTACGCAAATGTGTTAGTACGTCAAATTATCAAGCAAGAATGTTCGAAGGAGATTACGAAAAAGTTTTCCGAAACGAACGTATATACGCGGCTTCGGTATCTTTGTTTACTTTAGGAGTTAACTGGCGCGTGCCTAACGACGTTGAGATGACTCTCGTGACCAAAGTGGACTCAATGGGTAAAGTGGAATTCTACCTTAAAGGTCCATCTGGTGAGTTAGTTAACGTGCAAGGTACTTCACATTATGATTATGTTGGTATGCCTCATCCTACTAGGAAGTTGTTGAGGCTTAGCGATTACAATGTAAACTCCGCAGCTTTAGTTTTAGCTTTGACGTTGACTCGCGAAAAACGAGAAAAATTTCTTTTGCGAACGTTATTTGATGCTTTACTAGCAGACTTACGAAAGACCGCAAGTTTAAGCGAATATTCTAAGAAATACCCGATTACTCGAAACGACATCGATGTCGTCTCATCACGTATGGGGATCGTTGTTTCGAAAGTTTTACGGGGAAGCGATTTGGAAAGAATACCTCTCTGAATCAACTCGAAGTTTCGACGAGAGAAACGTATCGTTGGACCACACTTTAAGTTCAGGTGTGGTCATTCGTAGGCAAAGTCTTTTGAACGCACCTCAAGGGACATTCGAGAACGAGTTAGCGCTACTGTACAATTCGGTAGTGATTAACGATTTTGTTGAGTTGACTGGTATGCCATTGAAGTCTCTGATGACAGGTATTGAGGATCGTGAGGTACCTGACGAACTAATATCGGTTGACCCGCATGAAGTCGGATGTAGATTCACGTTGAATGACGTAGAATCATATCTAATGAGCAGGGGTGAAGATTCCGCTGATGTGACGGCGGTCGAGCACTCATGGTGTTTGAGTAATTCTTGCGGTAGATTATTAAGTTCGACTGAGATAGACGCTTACAAAACCATGGTATTTACTAAGACTTTTGATAGTAACGTATCTGGGGTGACCACCAAATTAGAGACATACCTATCGTACTGCATATCATTGTACAAGAAGCATTGTATGAAAGACGATGATTATTTTAATCTTATCTTACCTATGTTTAATTGTTTAATGAAAGTGCTGGCATCGCTTGGTTTGTTTTATGAGAAACATACTGACAATCCGCTACTGACCGGCATGCTCATAGAGTTTTGCCTAGAAAATAAGGTGTATCACTCTACTTTTAAAGTAAATTTGGATAACGTTAGGCTGTTCAAGTCTAGAGTGTTGCCTGTGGTGTTAACGGTTTGGGATATATCTGAGCCTGATGACCCGGTGGATGAGAGAACACTAGTTCCTTTCGACCCTACGGATTTCATACTCGATATACCCAAACTGAATATACACGACACAATGGTGGTAGTGGGGAATCAAATTAGACATTTAGAGCACGTAATTGAGAGCGATGCATTAGACGATTTGTCTCAGCATGTTGACTTGAATTTAGCAGCGGACAATCCCGATCTACGTGTTGATTTGCGTTGGGCAGGGATGTTTGTGTATTACGGCATATATCGGTGTGCTGTAGATAGAGTGGTGGAACGACCGGCATTATTTAATTTGCCGCAGAAGTTGTTGAGTCAGGACGACGGTGAGTCGCGCTTGTTACGCATGAGTTCCGTCGAAACCTTATTTAATTTGGTGCAGAAGGTAAATAAAGACATAAATATTAGGCGTCAATTCATGGGACGTCATAGTAAAGTGGCTTTGCGATTGTACCGCAATTTAGGTTTGAGGTTTCCACCAATTTCTTCAGTTAGGTTACCAGCTCATCACGGCTACTTATACGTCGACTTTTACAAGAGGGTACCTGATGATGCTGTTGACGCCGACGAACTTGAAAGTTTACGTCAATTACGTTCATCCGTGGACGTCATGTGTAAAGACAGGGTATCAATCACACCTCCACCGTTTAATCGACATAGAAGAGGTTCTTCTAGAATACTTAGAGGTCGAGGCGCACGCGGTGCGAGCTCGCGTTATATGAGCAGAGACGTGGCAACTTCCGGTTTTAATTTACCCTTTCATCATGGCAGGTCATACGATACTTCCCAAAGTTGATGACAAAGAAATGGATCCAGTAAGTGCTGCCGTACCCGGCAAATACCCGGACGTCATCGAAAAGTTTGTGACTAATAGGTCGGTAGACGCGTTAATAGAAGGCGTTATAAGCAAGTTGGACACCAATTCGATATACGAAGATTCCACTGAAAAATTTACTGGCGAGCAACTGAAGTATGTTATGGTTACTATGGATACTTTCTTATTAGAAAATTACAAAACGAAAACGGAAGATCTACTGGTTCATCTGGCTATGATTCAGAAGAGGTTGTGCACTATATCCACGAGTACTAAAACCAAATTTCGTGATAAGGGTTGTATTAGTTATGTACAAGGGGGTTTACGATATAAGTTATTCGATAAAGTAGTTTTTCCTTTTATTATATCCAAGTTTACCGACAGGGAGACCCCAAACGCTCTACGTAAGTATGCTTGTACCTTTGAGGAGTTACACTTGTGTATGGCTAGATTAAGACCCGACCTATACGAAAACAAAAGGACAACCAAAGCTGGAACTCCGCATTTAAAAGGCTACTTGTCAGCTGATTTTCTTACGGGTTCTCTTCCGGGATACTCCGAACACGAACGGGGTATCATTCTTAGAGCATCTGAATCTATGTTAGCTAGACGTCAAGGTTACGAGGAGGCGACCGAGCTTCTTAACTTACGCGATTTGGGAAAGTATATGTAGTTAGTTTGGGGACGGTAATATTGCACCATCCCTTGAGCGCTGCTTTAAGGGTCGTTAATTAACGACTCTTGATATTTACTAAGTTTGAGTTATGGACGACGAGACAAAGAAATTGAAGAACAAAAACAAGGAAACGAAAGAAGGCGACGATGTTGTTGCAGCTGAGTCTTCTTTCGGTTCGTTAAACTTACACATCGATCCGACTCTGATAGCGATGAACGATGTGCGTCAGTTGGGTACCCAACAGAATGCTGCTTTGAATAGAGATTTGTTTCTTACCTTGAAAGGGAAGTATCCCAACTTACCTGACAAAGATAAAGACTTTCACATAGCTATGATGTTATATCGTTTAGCAGTTAAGAGTTCATCATTACAAAGCGACGATGATACCACGGGTGTGACGTACACTCGGGAAGGTGTTGAAGTGGAGTTGTCTGACAAACTTTGGACAGACGTCGTGTTTAACTCTAAGGGTATTGGTAACCGTACTAACGCCCTTCGAGTCTGGGGTAGAACTAACGATGCCCTTTATTTGGCTTTTTGTAGACAGAACCGCAACTTGAGTTATGGTGGACGTCCGTTAGATGCAGGAATTCCAGCCGGGTATCACTACCTGTGTGCAGATTTCTTGACCGGAGCTGGCTTGACTGATTTAGAATGTGCAGTGTACTTACAAGCTAAAGAGCAATTATTAAAGAAGCGAGGGGCTGATGAGGTCGTAGTTACTAATGTCAGGCAGCTTGGGAAATTTAACACACGTTGATTTATTGCGTTCTGATTCTCGATTCATATCGGGATGGTGGAGTTTCATTGTGAACGTAGGCGATATAATCGTCCGGTTTGCGTTACACGTTCCTAGCGAAGAAATGCTGAATGATTTTTCAGCTATATCGAATTGCACAATCATAGCGGACGGTAGTGCTTTACTAAAAGACAACACCGTAGTTGATCGTTTAGAAGGCGTGAACCCCTTGGCTCATTTGTTAAAATTAGCGAAAACGACTACTACTATTTGTTTTACTATGTCTAATAAGGTTCTTTTTGGTACTACTAAATCCGAACCGCTTAGTTGTTTAGCCATTACGTCGGATCGAGTTTTATTCAAAGTTGTTATGGGTACAAACGTTGATGATACTCGATGCGGTTGCAGTATCTGGTTTTACAACAATGGAATGTTTCGAAACGGATTGACCCGTTGTGATAATCTCGTCACTTTGTTTAGTGCGACTTAGACACGAAGTGGCCGTTAGGATTTAATTGCTGCAATGGGTATTCGACGTGTGTGGTTAAAGGTTGTGGCTGTAATTACGGTATTATGGTACGGTAAGGAACCTTCTATTAGTGAAGGTTACAACGCTCTTATGAATGATGACTTTAAGTTTATCGACGCGCATTTTTCAAACATTTCTTATGCTAAGAAATGTTACGATTTGGCTAATTTCGATTTAGACTTTTTACGCGTCGTTGTCATTCCTTTAAGCGGTAGTACGGCGAATGAATCGCGTGCTGATCGCGCTAATATTTCAGAAATTGTCGAATCGCATGTAAGCGACCGAGACAGAATGAACATTTTGTTGCGTAACAAGCGGATCCAAATCCCATCGCTCTTACCTTGCGGTAACTAGAGTCTACTCAGTAGTACGTCTACTAGTATAACGTATTAAACACTTTAGTAAAGGATTTTGTTTGAACCAAACAATATGCGAGCTTACTTTAGTGTTAACGATTACATAAGCCTTTTGGCTAAAGTCGGCGCGGTTGTGGAACGTTTGTGCGATCCCAGCGTAACTCTCACGGAAGTGATGGACGAAATTAATGATTTTAACTCGTTTCTCGCTTTAGTACACTCTATGAAGTCAGACATGAACGGTGATCATCAGGATGGTCACCATGAGATGGGTGAACACAAGTCTCGATTGTTGTGCAATATAGAGGCGAAACTGCGAATACTTCTCGACATCATAAGACGTCGGTTTACTCGCGACAAGCTGCTCTGTACCAGCGCAACAGACGTCATGGGCTTCTTCGTTATGAGGTACATGGCTTCTAGTCACATCAGTTTTGAATCCGTAATGCGAACGGAGCTGAAATTAGTAGTTAAAGCAGTACTATCGGATTTATCCCGCGCGCATAAACTAGATTTTAGCGAGCGAGCCTTTGCAGCTTACGGTATCCTTTTACAAAAGGGTACTGTAGCGACCGTTTGCGGTCAGTTTGACATTAATTTAGTTTCTCCGTCTTGCGTGTAGGTTAATACGTTTCTCAGAACGTGTGGTTGTATTAACTAACTTTAATTCGAACAAATTTATTATTAAAAGTCTGTGAGTTACGATGGACGATACTAGCGGACAAACTTTCATTTCCGTGAATCTTTCTGACGAAAGCAACACGGCTAGTACTGAAGTTAAAACCGTAAGTTCTGAAGCGGATCGCTTGGAATTTTTACGGAAAATGAATCCCTTTATTATCGACGCTTTGATACGGAAAACCAGTTATCAGGGTGCTCGCTTTCGCGCGAGAATAATAGGAGTGTGCGTGGATTGTGGTAGAAAACACGATAAGGGGTCGAGGACCGAACGTAAGTGTAAGGTCAATAATACACAGTCTCAGAACGAGGTGGCGCATATGTTAATGCACGATCCCGTTAAGTATTTAAATAAAAGAAAGGCTAGAGCCTTTTCTAACGCAGAGATGTTTGCGATCGATTTGGTTATGTACACCAAAGAAAGGCAATTAGCGGTTGATTTGGCCGCTGAAAGGGAAAAGACGAGACTGGCTCGTAGACACCCAATGCGTTCTCCGGAAGAAACTCCGGAACATTATAAATTCGGTATGACTGCTAAAGCAATGTTACCGGACATCAACGTCGTAGACGTTGGTGACAACGAAGATACTTCGTCGGAGTACCCAGTGAGTCTGAGTGTTTCTGACGGAGTTCTCCGTGAACACCACTTCATCTGATTGAAGTGGACGGAATAAGTTCCTTGCGGAACTTTATGTCGGGTTGGTAAAAACCCTTATGATGGTGATGTATCACTAGACAATAACCGGATGGGTAAAGTCTTTAAAATGATCGAGGGGAAAAATTAACCGTATCCTCTCGTTGGTCTAAGCTCCCACAGAGTGGTAGTGGTCTCAAGTGAGGCTTAACGTATGCGTGAACCAAAGAAGTTCTCCTTAGAGTGTGTGTTGTTTACCCAACACACTGTCCCTATGGGGGGCCAACATAGGTCCA
>KU883265_RB
AATTTCTCAAATTCAACCTGTTCGCCCAGAAAATACGTCTGGCACAACAGGGATCCGGAATAGGTCCAGCCTTTAAGCTCTAATATTCCCACAACAAAAATTAAACTATGTCGAAACTCAGAGGAAGCTTCTGGTCTTCGGCCATCGCTGTTAACAGCGATTACACGATATCGCGCATCTGGCGCAAACTTAACACCATAATAGTCCTGCACTATTTTGGTTCTGTTAGAATCACCAAGGTGATTCGTGACCAATCGGCTGACATGCCGATAGTCCCTGTACGGAAATCTGTATTTCCGTTTTCTGTTCGCGCGGCTGTCCGCGCAATTCGTGCTGCCGGGCGTCCTCTCGACGCTCCGCATTCAGGGTGCCTCTGTGGCCTTCCCGTTATCAACGCATCTGGCGTTGTTAGTCCCCGCTCTGTCGCGGGTTTTTCGAGGTTTTCTCTGTGCAAACCTCCGCTCACCTCTGCCGCTAAGAGGTCCCTCCGTCAGGCTAAGCGGGAATCTGTTTCCCTTTCTAGCCGGGCCTCCTCTCGCTTCTCTAGGGAAGTCCCTTGCGGCACACGTTCAAGACTTCGCAGACGTGTGGTGAGACGAACTGACACTGCCCCAGCTGAAAGTCCCCAAGACAAGCCAACCCGAAGAAACAGCCGACTTGGTAAGACTTCTCACCTCCCTTACATGGGGGAGGCAGCGTTGGATGATATCCTTCGCTGGATCGAAGGGGTTAATCCCCATCCCTCGATGGTCGCTATTCCAGTGCCCATCAATTTTGGAACCATGACTACAACGGCATGGTGTTCCCGTTCTGAAGCCGCAGTTTTGCGGTGCCGCCTTGACTATCACGCGGCTGAAACTGATTTCTCCACTCAGGAGAAACACATACGGTACGTCTATAATGACGTATCTTCTGCCGCTAACCGTCCTCGTACGGTTTCTCCCCGCAAATGCGGGTCTGTTTTTCCCAGTAAATCTAAACTGGGCGTTGAGGTCCCCTCTGGTAGGGACCTTCACACAGCGTTCGTGAGGTCTTCTCGCGCCAGCACTTTTTTCTCTGACGCGGTTCGCCGCGTTCGTCTGTTTCGCCCAGCGCGGAACAATTTTTTCACTTCCGTCGTCAGCGGACGACGCGTTTGCTACTACAGACCCGGTCCGTGTGGTACGGTGTCTGTTTTAATGTCGGACGGTGTTAACACAGCATGTCTCGACGTTGTTGCTCCGGCGTACTATGCGTACGCTAAATCTTTGGGCGCCAAAGTGCGCTTTTTGTGGGAGTCGTCCGACTTGGACGACGCTAAAGTTCGTGACGGTCAATGTTATGTCCGTCATGTGTTCGACGTGGCTCTCTACTTTGGGAGACGCGCCGACCTTTCCGTGCGTAGAGCACTGGGCATGTACCCCACAGTGGGTGCATTAAAAGCTTATCTTGTTCGCGAGTACGGTCGCGATTCTCTTAAGGTTCCTATGCGTGGGACCTACACTTTTGGCAGCGTGTTTCACTGCCTGTCGACTAAATCTTCAGTCGACTTGCGATCTATTCCTAACCATCATTTAGTTGGTGGGACGCCTGCCCATGTCTTAATTGGGCAGGTTCGAGTCAGTATTCCTGGCTCAATTGTTAAACCTTCACGTTCGGCTGTTCGTAGGCGTAATAGACGCATGCGACGTGATGGTTTTCTCGGTAGTTCCAGTTCTTCTTCTTCTGCGGGGGAGTCGACTTACTGTTCGGACTGCTCTTCTCCTCGCGGTTTACCATCTCCCTCCGTTTTAAAACCTTCCCTAGGTCGGATCCCGAGTATAGATCGGCGGTTTCGGTTTCCTGCGGGTACGCAGTTACGCGTCTCCGTACCTAGGCGGGTCGATGACCATGTTTACGTGTCGACTGGTAGCAACTTCGACGAGTTGTGCCATGCGGTTTGCTCGTATGTCAAAAGGTACAACTCTAGGAAATCCTTTTACACTCGATTCGAGAGCGGAAGGGACTACGTGGTTTTGCGGCGTGCTACCGTTGGGGGTCTTCACGTGTTTGTAAAGCGTGGCAACTTTACTGCCCGATTTCCTATTTCGGCGGTCAGGTATGAGAATCACTATGCCGCGGTTATGATGGATGTGGGGACTCGTTGGGTTCCGAAGGACTGCGTTCCCGATGTTGAGATTGTGAAACGTCGGAGAAGTCGTAATCGTCGTTTTCCTCTTTCCCATCATGCGGTGGATCAGTCGGTCCCCGCGTTACAGTCGAGTCCTGTCGAGGTTGCTTCGGTTTCGAGTGATAAGCCTTCATCGTCGCAGAAGGCTTCTTCACCTTCTTCTTCTTCTTCTTCTTCTTTTAACTCGATAAGGAGTTCAGATTGGGTGAATGTCGGTTTCTCTCATCGAACTACTAATAAGGTTCGTGAACCGCGTTCTGTTGGTCATGGTAGGATCGGAAATTTCACTTTCCCGAGGGGCACTGTGTACAACACACCTGTCGATGAACGCGCCTATAAACGTGTTCTTAGATTGCGAGATACCACAGCCTGTTCCTTTCTCCGCATACTGCTAGCTCGTTTGTCGAGTTACAGACCTTTAAGTGACGAGTTCTTTAACAAGTGTGTCACTTCCCGGTTTGTCGCGTGCATTGAACCCGTGCAAACGGGTCTCGTTAAGGTACATTTCCGTTCTGATGTTTTCCGTGCCTCTTTCCCGTTTGGGGTCAAACTATACACCCGCCACGCGTTTGACATTGGAAGTGGTGGTCTTTTGGGTTTGGATAATTACGGCTTTTCAGAATCCCTGAAGGATGGGTATTGCTACATTCGCCATTTCGCCGAAGTTAGCTTGAGCATGGGGCGAATTTTCTTCAGGAGGGACGTCGACTTGGGACCTTTCCCACACGTTTTCGAAGTGCAACACCGTCTTGAGAGGTTGTACGGGAAAGCCGCGTTAGGATACGGTGTTAGGGGTCACTATTCAGCCCCACGCTGTTTTCACTGTTGCTACAACGATTCACCGAGACCGATGGCGTCCTTTAATAGTTACCATAAGATGGGTGGTGAAGATAACTCCCTGATAATCACAGATACCGACAGGTTGCGTGCTGTGGGGAGTGCCTATGAAAAAGTGAAGAGAAACATACCAGATTCGTTATTGGTTCGGTCTGTAGAAAAGGACCTTATAGAGTTTAATCAGACTCTAGTCGACATGCATCGATCCAGACCGGGCGTTGTCGTACCTTTCCAAATGAGTGAGAACCAGCAAGTGATGCTTACTAGGGCGTACCCGGAATTTAATATTAATTTTATTCATTCCGTACATTCCGATCATCCGGTGGCCGCAGGTTCTAGGGCGTTGGAGAATCATCTCGTTCGTAAACACGCTGGTACCGATTATTCGGATGTGGGGGGTTGTCCGCTGTTTCATTTACGTGCGGGTCACTCCGGCGTTCACGTCTGTAGACCGGTGTACGATGTTAAAGACGCTCATCGTAGAGTAGTCCGTCATCACCAACTTAGTAAGGTTTCGCTAGATCAGAGTGACGGTGTTAAACAAGTTGGTGCCGTAAACACGAATTCCGTATGCGGTAACATTTTGGGAGAGTGTTATTATGCATCGGAGGCGATAGTTATGGTTCAAGTTTATGATGTACCGCTACATGAGTTGTGTAGGGCTATGATAAACAAGAAATCTTCCGTGTGTTATATGACCATGGTTACGCCTGGTGAGTTGTTGGATGCCCGTGAGTCCTTTTTTATTAAGGACTTAGATTGTTCGGTCGAGTTGGATCCCGTCGCGGACCAGGTCGTTTACTGTTTCAACAATTCCGCGTATACGCACGCGTACTCCACTATATGTGAGTATATGCGTACTCCTTGCTTGGTGGTGGATGGGTTTTTGTTTACTATTGAGATGGTGTCGCTCAGGTGTAGTGTTAATTACTATTGCATCACTAAATCGTCGGTTTGTCCAAGAATTAGTGAGACTAAGCGGTTACGCTACCGTCGGTGTGACAGCGACTTGATCAGAATCAAGATTCCCCGGTACTCTAGTAAAACCCGTAGTTGTTTACCTGGGTGTTACTATTTGTACTTGGACGCCAAGTTCGTAAGTCGCGTGTACGAGTACGTGGTCAATAATTGCACCGTGGTGAACGCAAAAACTTTTGAGTGGACTTGGAATTACATCAAATCTTGCAAGTCGAGAGTGGTGATCAGCGGGAAGATTATACACCGAGATGTTCCGATCGCTTTAGAGTACTTAGACGGGTTTTCTGCTGTTATGTTGTCCGCTGGTGTGAAGGGTAGGCAAAACGCGGAAGCGTTTTCTAGACGCTTAGCCGCTTTTTCAGGTGAAACTTCAATTTTTGAGTTAGTGAGGTTTGCTATTTCCGAGAAGTGCCGCGACTTATTCATGGGTATTCAGGACGCTGTGGAAAGATGCGTGAAATCGTACCTTAGGAACTCGTTTAACATGAGTTTCGTGGACTTGTCCGATCCCTTACTTACGATTAGCGAATATTCGGAGCTGGACGTTCCTATCAACTTACCAGGTTTCGGTAGGATGGTGGATGGTGACGAAACTAGACTTATGGAAGACGGTATTAAATCGGCATTATTGCGGAAAGCAGTTCGAGACGAGGCGCAGTTGAATCTTAAGAGAGGTAACACTTCCGAAATCGTTCCGTGTGAGGACGATGATGACTCGAACGGTGATGATTCACGTGTTTCGCACGATTCGGATGGTGGTTCGTCTTCGGGCGGTAGTTCCGGCGGGTTGCGAGCTGGAGCTGCCCCTTCTTTGTTTAGGTGTTTACTCAGGAAGCTGGGTGGGGGTTTATGTTTGGCAAAGAAAGTGTTGGAACTGTTACTCAAGAAGGTGGTTGAGTCGTTTTCACGTCTGAAACGAAAGACCACTCGTTTAACGTCTTTCGCTAATTTGTTGCTTGCGAGGCTTTCTTGCGGGTTCTCCGATGATTCCGTTTTTTCTGCGGTCTGGGAAATTGCGGTCAATCTGACCAGGATCGTCGATGGAGTAGTTAAGACGAAATTAGAGTGCTTTCGAAATTTGTTTCGATTAATTCCTAAGTTATATGTTGGTTGTAGGGACGTTGTGAAGGACGTTAGTAACGCTTACAAGTCGGCTGTTTTGTTTTCCGCTGAAATTTTTGGTAAGAGTTACTCTAAACTTTGTCAGTTTTGCTTGGAAACGTTTGACGTGGGGCTTATTGAGATTTCCGCTCGTAATTTGGGATTAGAAACTTGCGTCTCAATGGCACAGACTATTTTTGATGTGTTGATCGCTTTTCCTTTGGGGAGCGTTAGCTTTTCCGTCGTTTGTGCTAGGGTTTTCGGTGCTCTCGCTATGGAAGTGGGATCGAACTTCTTGTTTAAGAAAGTTTTGGGTAAACCCGAAACTCTAGGTGAAGATGCCTTCCGTAGGACCGTAAGTATGGTTTTGAGCGCCAAAGCGTTTGACAAGCTTTCCGTAGATGCGAAAGGCTTAGTTAGGTGCTCTGGTGTTATTCCTGGGGTGTTAAGGATAATACTATCTTCCTTGTTTTCCGAGGCAGACGCTTGGGTGGGTTACAGTAAACATGGAGTTTCTTCCCTTCCCATAGTTACCTTCTGCGTGAAGAAATTGTCTTATTCTTTGGAGCAGTGTAAGGAAACGTGTATCGCTTTCATTGTCGATTCTGCTAAGAAGATTCTGAAGTCTTTAACTTCTGAGTTCAACGAATCTATTCAAAATTCCGACTTGACTAGTGGTGCTAAGTCCTTGTACGGGCACGTGAGCTCGATACTTTCCACCTCTAGCGGTGTGATTAATAAAGCCGGAAACGCCGTCGCTACCGTTAAAGCAGTCGGGAGTGATATTGGTGGTCGTGTGAGACGCTTGCGACCCCGTTTTTCTCTCTCCCGTCACTTTGACGAGCAGACTAGTGAATACTACTCTGCTAGTGATTGTTCCGAACTGGACGAGTCGTTGCTCAGTGAAACACCTGGTCTTCGTGGAAATGGGAGGTGTAGAGATTTATTTCGTATCGTATCTAGACGCACAGTAGCGTGTAGTGAATACTTGATAAATCTTTTGAAACAGTTAACATCGCGTGCCAGTGAATACTCCTACTCGTATGTGATGGATTTGCTTGTGAGGTTGTATGTTGCGACAGACGACGTCGTTAGGCGATGCAGGTCCTTTACATTCGAATGTACTGATAAAGCGTCCAATTTTATCGTCGGGTGTCTCAGTTGGTACAACTTGCGTTCTGGTGCCTACTCTGCAACTCCTGGGTTGGGTGGTGGTAGTAGAAGTTTAACAACGGTTTTTCCCACCGGTGGTTTAGTGCGCGTTATTGGGGCACTTGGGAACGTCTTATCAGTGGTGTTTGATGAGGAATTCTTTAGGACTTTACTTCATCGGTTGAGGACAGACGTTGTGGTTTTACTGGTGGAGTTCTTGAAAAACCTTCCCGTATGTTTGTTTTCAGTATACACTTTCTTTGAGTGTCGGGGTAGGGTTTTCCCTTTGAGAGAGTTCCTATGGGGCTTTTGTCGTTTCGTTTGGGAAATCGTCGAAGGGTTGTCCGTCAATGTCTATCAACATCTCTCTGCTGTCGTTGTGAATGCGTATCGATGTGCGTTCAATCATCGGTTTAGCGAAGAGGATGAGAGGACACTTCGAGTGATCACAGAGGCGGAAGGAAGAATTGAGTTTTTGCGAGTTGTTCTCGCGGAAATGGAAAGGTTCCGTGCTGCGTCAAACGAGATGTCTTTGTCGAGGTCATCTGATAGCCCTTCATTCCCACCTACTTACGGAGAAATTGAGGAATTGAATGACGATTCCTCCGACAGTGCACTAGTGATAGGTGTAGACAATGGCACCGGCCGTGCGATCGTCGACAGTGAGACCGATTCTGCGTCTGGTAGCGACAGTGACGTTTCTATTCCGTTGGATCGCGATTTTGAGCAAATCGGGGGTCTTGGTGGAAACGGTAACGTCGATGTCTTTCGGCTGGGTTTGAAATTTACTCTGAAGTTGTTGCGCAACCTTTTTAACGCTAGAAGTTTTAAAGTGTTGTACGGGTTGTTACTTCAGACCCTTTTTTATGGTGGTTCGGTAAATAAATTCGTGTCTCGTTTGGTCTTTAGTCTTGGGACTTGCTTACCTTTTGAGTTATTCCGGTTTGCGTGTTCGGCGAGGCGGTTGTTCAAGAGTTTGGCATCATTTGTTTACCAAACTAACCTTTTCAGCGAAGCTACGGTGGAGCATTTGTTTAGCTTTTCCCGGTTACTTTATGATTCCCGGTACTTCTCGAGTGTGTTTTCGGAAGTAGAGAGATTTGATTTCTATTTAGATCATTTCCTTTCACTCCCGAAGAGATATCTTTTCCCTAGTTCTAGGGTTCGAGGTCGTGCTAGGGCTCCAGTTCTTGTGACTAGGACCGAAGAAGTGACACCAGTCTGTAAGAGATCATTAAACGACATATTGGACTCTTTGGATTCTCTGAAGGTGTCAGACCTCAAAGGGAAGTCGACATTCGTTGATGATGGGGAGTCGGATTCCGGTAGTGAACGTTCGGGTAGTTCGATCTCGTTCGGTTCCGTCAACGAGGAAGTCTTAAACGCGGTAAACGGTGATGGCGTTTGCGAAAAAGCTCCGTTGATGAAACACGCTACCGCGCTTAGCAAGTTGGAACCCGACCCTAGTGGTCGTAAAGATATTCCTGTTTCCAAGAAAACCTTTACTCGTGGTGAGTGTTCGGGCGTGAAGTCGAAGGTGGGCATGTGTGACTACCTGGTGACCTTGAACTCTTCGTTTGGTACAGTACCTGACATGTACCCTGTTGCGCGTGACATAACGTATAAGAAACTAACTAACGCCATGCGCGAGTTTTATTACTCGCAAAAAATAACCTTGTACGAACTTCACGGAAAGTTGAGTTCTTATTGGGACGAGTTGAAAGTCGCAGGTTTCGATAGAAAGTTGACGAGAATGGACTTGGACGATGATGTCTATGTTGTTGATTTCAATCGGAAGCTGTTGGTGGGGAGAAATGGGTCTCATCCGTTTCGTAGTACGTTAAAGTCCTATTGTTTTATGTTCTGCAATGATGGGTTGGTTCCTTGCCCGGGTTCTCAGAAGTATGATTATGCTTTGATTTCTAATCAAACGTCTTTTGTTGCCGCGAACTCGTTCTTACGTGCTGTGGATGGTAAAGATTTGACTTTTACCAATGAGGGACACAGCCTTATTGTTTATGAGGCTCCTCCTGGTGGTGGTAAGACTCATTCTTTGGTGAATTGTTACGCGGATTATTGCGATAAAGTATCTTGTTTAGTAGTGACAGCTAATAAGAATTCTCAAACTGAGATATCTCAGCGTATATCTAGTGAGTTGATGAGTAGGAAGCGAGCTGCTAAGTACGTTACTGGTGCGGCTTCTAGAGTGTTCACTGTGGACTCTTACTTGATGAATCATTTGCGACTTACGACTCAGTTGCTGTTTGTCGATGAGTGCTTTATGGTTCACGCTGGGGCAATCGGTGCCGTGGTTGAATTCACGTCTTGTAAAGCGGTAGTTTTCTTTGGTGACAGCAAGCAAATCCACTATATTCACCGAAACGATCTCGGGGTCTCTTTGTTGCATGATATTGATGCATTTATCCAACCGGAGCATCGTATTTACGGCGAAGTATCCTATAGGTGTCCTTGGGACATCTGTGAGTGGCTTTCTGAGTTTTACCCGCGACACGTAGCTACTGCTAATGTCGGGAGTGTTGGGAAATCGAGCGTGTCGATAGAGGAAATCAATGGGTGTGATGACGTACCTTACGACAAGGCAGCGAAGTACATTGTGTACACTCAGGCTGAAAAGAACGATCTGCAAAAACATCTCGGTCGTTTAACCGTGGGTCGGACCAAAGTAGTACCGATTGTGAATACCGTTCATGAGGTTCAAGGAGAGACTTATAAAAGGGTACGCCTGGTGAGGTTTAAATATCAGGAGGATACCCCGTTTTCTTCGAAGAATCATATTGTAGTTGCTTTGACTAGACATGTTGATTCTTTGGTTTACTCCGTGCTTACTAGTAGGAGGTACGACGATACTGCGACTAACATAGATAGGGCAAAGGAAATTTTTGATAAGTTTCGTTCGACGAATCACTCGTACGGTTCGTCATCGTTAGAATGGTACCTTGAAAAATTTCCTACCGAATATAAAGGTAGTAAGGCATCCTCTGCTCCGATAAGTTGCATTAACGAATTCCTTAATGAGGTGGTCGTTGGTTCTTCTGTCGTACAGTTGGGTGACGTGTCTGAAGAACTGAGTTCACGTCCCTTTGAATCAGGGTGTGATAATGTTACCGTAAGAGACACTGCCCCTCCCGACTCCGGTAACTTACACGAACCGGCTCGCGTTCGGCGTAGTAAGGTCACAAGCAATTCCTCCAAGAAAAGCGTCGCTACAAGAAAACCTTCTGTCGTACGAGAGTCGTAATTACAACTTTATCAAGACAGAACGGTTTGTTGGACCGAGCGATTTTGGTAGGGCGATGGCTGCTGCCGTTATTGAACGTTGTTTCAAAATGGAAGAGATGGCTAAGATAAGGTGTGATATTATAGCCCTTACCGAGGCTAACATTTTGAAATGGCTCGATAAGCGCACTCCTTGTCAAATAAAGGCAGTGCAAGCTGAGTTGAAGCTTCCCTTTTCGGTGGAGGAGCAAATTACCAATTACAAACTGATGGTTAAACGTGATGCTAAGGTAAAACTTGATGACTCGAGCCTATCTAAACATCCCGCTGCCCAGAACATTATGTTTCACAAGAAGTTTATTAACGCCATATTTTCCCCATGTTTCGATGAGTTCAAAAATAGGGTGTTGTCCTCACTTAATGACAATATCGTATTCTTTACTGAAATGACGAACGCTGGGTTAGCGGAAGTTGTCAGAAGAATCATTGGTGATGACGACAACTATTTTGTTGGGGAAGTGGACTTCAGTAAGTTCGATAAGTCTCAGGATTTGTTCATTAAGGAGTACGAACGTACGTTATATTCCGAGTTTGGGTTTGATACCGAACTTCTCGATGTGTGGATGGAAGGTGAGTATCGCGCTAGGGCGACTACTTTGGATGGTCAACTGAGTTTTTCAGTTGACGGTCAGCGTCGTTCTGGAGGTTCGAATACTTGGATTGGGAATTCTTTGGTCACTCTAGGCATTCTCTCGTTATATTACGACGTTTCAAAGTTTGAGTTACTCCTCGTTTCCGGTGACGATTCTTTAATTTATTCAAGTGAGAAGATAAGTAACTTTTCTTCTGAAATTTGCTTAGAAACAGGCTTTGAGACTAAGTTTATGTCTCCGAGTGTGCCGTATTTTTGTTCAAAGTTTATGGTTCAGACTGGTAACAAAACCTGTTTTATACCTGACCCTTATAAATTGTTAGTAAAGTTGGGGGCTCCACAAAACAAGTTAACCGACGATGAGTTATTTGAGTTGTTTACTTCTTTTAAGGACATAACACAGGACTTTGGTGATCAAGTGGTTTTGGAGAAGTTGAAGTTGCTAGTCGAAGCTAAGTATGGGTTTACTAGCGGAACTACTATGCCCGCTCTGTGTGCTATACATTGTGTACGGTCCAATTACTTATCCTTCGAGAGGTTGTTTCCTTTTATTAGGGGTTGGTATGTTGTCGATGCTTTGAAGCTTAGACAACTAAGGAAGTTCGCCAATTTAATCTGTGAACGCGTGGTTTACGATAATCGCGTGGGTTATTTTTCGTACTTTGACAATCCGTTTACTAAACCCGACGCTAGCGATGATCAAACGGACGACTTGATGACTAGTTGATCGTTTGTTCAGTTCTCGCTGAGAGCCGACGTTGGTAGTTGAGTCGAGATGTTTGCTTTCGCGAGCGAAAACCAAGACTTATTAGAAGAAAAGATATTTCGTCGTAGAACGTACCATCGTAAGTATTTCGATGACGTGGTTAGGGATTTCACTATTGATGTTGGTTATAACGTTGATGATCGTGACCCTACGGTGTTGGCTGACTATTTCTCGTTGTATTTCTTTTTGCTTAACAACGATAACGTTGGGCCTTTAGCGGCTTCAATTGTAGTGAGCCCGCCGGTTAGCGGGACTTATAAAATTCGAGCGCACGTCGATAATCAACCGAATTGCGAAGGAAACGTGACTTACGTTAAGACTGTCGATAAGAACCGTTTTGCGATTCTCATAAAAGCAGTCCCGGCTCCAATGAGAGGTTATTACTCTTTTCGGGCGTTTCTTACTGATAATGTCACTAGCGAACGCAGTGAATTCATATGCAGTTTTATCGGTAGTAGATTCCTTTGTTGTTGTACGCAAACGATATCTGAAAATTTGAGTAAGGTTTGTTCGTCCTCTTTCTCTTTTAGAGCAGTCTCAGAAACCGCGATTAACGAGTTTTCTGTTGCGACTGATGATGTAGAAGACGTCAAGTATGTGAGAAAACAAGCCGAGGGTTTCTCACATTGCGCTGACCCGTACCCTCCTAGGTGTTATCGCGGCGCTAATTTAGGCGATTCTTCAGGGGTTCAAAGTCGTACAATCGAAGAAGAAGGTTATAAGACGGATACCGCAGGTAACGTCGCGGTCACTATCCCGAACACCCCACTTGTTAGTGCTGTCTCTCCGTATGTCGCAGAGTACAACGAAAATACGCGTTCGCGTATCTCGTTAATACGCCGAGTCTGCTGTTACGCCGTTTGTGTTTTAGTGGTGTCTCTTCTTATAATGAGCGGTTTGTTAGCCATTATATTCATATGATTTGATGTAGTAACTTACGAGGTACAATTAACTAAAACTCGCCGTTTGACTCTGTTTAAACGGGTTTCAATGGACTGTGTGATTCAAGGATTTCTGACTTTTCTGGTTGGTATAGCTGTGTTTTCGGCCTTTGCCGGACTGATTATCATTGTTATAACGATTTATCGGTGTACGACTAAGCCTGTTAGAAATACCTCTCCTTACGGCACTCACGCCACTGTCTAAGCAGTATGGTACTCCTGGGTTTAGACTTTGGTACCACGTTTTCGACGGTGGCTATGGCTACGTCTTCTGAGTTAGTTATACTCAAACAATCTAATTCATCGTATATACCCACGTGTTTGTTTCTACATGCAGATCCTAACAGCGTGTCTTATGGTTACGATGCGGAGTATTTAGCGGCTTCAGGGGAACCCGGCTCGTTTTACAAAGATTTGAAACGGTGGGTCGGTTGTACTGAGAAGAATTACCAAAGCTACTTGCACAAGTTGTCACCATCTTATAAGGTGATAGTGAAAGAGTTTGGAGCTAAGAGTATGCCGGTTCCATATTTATCACCTTTGAATAATGACTTTGGGCTCAGCGTTGCTTTACCTTCACTGATCGCTTTATACACCAGGTCCATTTTATCGGATGCGGAAAGAGTGTTTAACGTGAGTTGTACTGGTGTTATATGTTCGGTACCTGCTGGTTATAATACGTTACAGCGAGCTTTTACGCAACAAAGTGTATCCTTGTCGGGTTACTCTTGCGTGTATATTATTAATGAACCTTCTGCTGCCGCTTACTCCACTTTACCTAAGTTGAGTTCGGCAGACAAGTATTTGGCCGTTTACGATTTCGGCGGTGGAACCTTTGATGTTTCTATAGTTAGCGTTAGATTACCCACGTTCGCTGTTAGAAGTTCAGGTGGTGATATGAACTTAGGTGGTAGAGACATTGATAGAAAATTGTCTGATAAAATATATGAGTTGGCTGAATTTCTACCGCAAAAAGAGTTGAATGTATCTAGCCTAAAGGAAGCCTTATCTCTTCAAACGGATCCGGTCAAATATACCGTAACTAATTATGGGATTAGTGAAACAGTATCAATCGACCAAACGACTTTGAGGGAGATAGCTTCGGTGTTTATAACTCGAACGATAGACATACTTACACAAGTTAAGGTTAAGTCTAGCATGCCCGAGTCGCAAAGCTTGAAGCTAGTGGTAGTCGGTGGAAGCTCGTACCTACCAGGGTTGCTGGATACTTTGGAAACTGTACCTTTTGTGTCTGGAATAATACCAGTGGAAGACGCAAGGACCGCCGTTGCTAGAGGGTGCGCTTTATATAGCGAGTGCTTGGATGGTAGGTCCAAGGCCTTATTAATAGATTGTATCACGCATCATTTATCGGTCACGACATTTAGTGCAGACTCGGTTGTTGTTGCTGCGGCCGGAAGTCCAATTCCTTTCGAAGGAGAACGAAAACTCACGTTACGTAAGTGCGTTAGTACGTCTAATTATCAAGCGAGGATGTTCGAAGGAGATTACGAAAAGGTTTTCCGAAATGAGCGTATATACGCAGCTTCGGTATCATTGTTTACTTTAGGAGTTAACTGGCGCGTGCCCAACGACGTTGAGATGACTCTCGTGACCAGAGTGGACTCAATGGGTAAAGTGGAATTCTACCTTAAAGGTCCATCTGGTGAGTTAGTTAACGTGCAAGGTACTTCACATTATGATTATGTTGGTATGCCTCATCCTACTAGGAAGTTGTTGAGGCTTAGCGATTACAATGTAAACTCCGCAGCTTTAGTTTTAGCTTTGACGTTGACTCGCGAAAAACGAGAAAAATTTCTTTTGCGAACGTTATTTGATGCTTTACTAGCAGACTTACGAAAGACCGCAAGCTTAAGCGAATATTCTAAGAAATACCCGATCACTCGAAACGACATCGATGTCGTCTCATCACGTATGGGGATCGTTGTTTCGAAAGTTTTACGGGGAAGCGATTTGGAAAGAATACCTCTCTGAATCAACTCGAAATTTCGATGAGAGAAACGTGTCGTTGGACCACACTCTGAGTTCGGGTGTGGTCGTCCGTAGGCAGAGTCTTTTGAACGCACCTCAAGGGACTTTCGAGAACGAGTTAGCACTATTGTACAATTCGGTGGTGATTAATGACTTCGTTGAGTTCACTGGTATGCCGTTGAAGTCCTTGATGACAGGTATCGAGGACCGTAAGGTGCCTGACGAGTTAATATCCGTTGACCCGCATGAAGTTGGATGTAAATTTACGTTAAATGACGTGGAATCATATCTAATGAGCAGGGGTGAAGATTCCGCTGATGTGACGGCGGTCGAGCACTCGTGGTGTTTGAGTAATTCTTGCGGTAGATTATTAAGTTCGACTGAGATAGACGCTTACAAAACCATGGTATTTACTAAGAATTTCGATAGTAGTGTATCTGGGGTGACTACTAAGTTAGAGACTTATTTATCGTACTGCATATCGTTGTACAAGAAACATTGCATGAAAGACGATGATTATTTCAATCTTATCTTACCTATGTTTAATTGTTTAATGAAAGTGCTGGCATCGCTTGGTTTGTTTTATGAGAAACATACTGACAATCCGCTACTGACCGGCATGCTCATAGAGTTTTGCCTAGAAAATAAGGTGTATTACTCTACTTTTAAAGTAAATTTAGACAACGTTAGATTGTTTAAGTCTAAAGTGTTGCCTGTGGTGTTAACGGTTTGGGATATATCTGAGCCTGATGACCCAGTGGATGAGAGGGTACTAGTTCCTTTCGATCCTACGGATTTCGTGCTCGATTTACCTAAATTGAATATACACGACACGATGGTGGTGGTGGGTAATCAAATCAGACAGTTAGAACACGTAGTTGAGAGCGATGCTTTAGACGATTTATCACAACACGTTGATGTACGTTTAGCAGCGGACAATCCCGATCTACGCGTCGATCTGCGTTGGGCAGGAATGTTTGTGTATTACGGTATTTATCGGTGTGCTGCTGATAGAGAGGTAGAACGACCAGCGTTATTTAGATTACCGCAGAAGTTATTGAATCAGGATGATGGTGAGTCGTGCTCATTATGCATGAGTTCCGTCGAAGCTTTATTTAGTCTGGTGCAGAAGGTGAACAGGGACATAAACATTAGGCGTCAGTTCATGGGACGTCATAGTAAAGTGGCTTTGCGGCTGTATCGCAGCTTAGGTTTAAAGTTTCCACCGATCTCTTCAGTTAGGTTACCAGCTCATCACGGTCATCTATACGTTGATTTTTATAAAAGAGTGCCTGATGACGCTGTTACCGCCGACGAACTCGAGAGTTTACGTCAATTACGTTCGTCCGTGGACGTCATGTGTAAGGACAGGGTGTCAATCACACCTCCACCATTCAATCGACTTGGAAGAGGTTCTTCTAGAACATTCAGAGGTCGAGGCGCACGCGGTGCGAGCTCGCGTCATTTGAGCAGAAACGTGGCAACTTCCGGTTTTAATCTACCCTATCATGGCAGGTCATACAATACTTCCTAAGACTGATGATAAAGAAATGGATCCGGTGAGTGCCGCTGTACCCGGTAAGTACCCGGATGTTATTGAAAAATTTGTGGCAAATAGGTCTGTAGATGCGTTAATAGAAGGCGTTATAAGTAAGTTGGATACCAATTCGATATACGAAGACTCCACTGAAAAGTTTACTGGTGAGTACTTAAAGTACGTTATGGTTACTATGGACACTTTCTTATTAGAAAACTATAAAACGAAAACGGAAGATCTGTTAGTTCACTTAGCTATGATCCAAAAGAGGTTATGCACCATATCCACGAGTACTAAAACTAAGTTCCGCGATAAGGGTTGTATTAGTTACGTACAAGGAGGTTTACGATACAAGTTATTGGATAAAGTGGTTTTTCCTTTTATTATATCGAAATTTACCGACAGGGAGACTCCGAATGCTCTACGTAAGTATGCTTGCACTTTCGAGGAGTTACACTTATGTATGGCTAGATTAAGACCCGACCTATACGAGAATAAAAGGACGACCAAGGCTGGGACTCCACATTTAAAAGGTTACTTATCAGCTGACTTTCTTTCGGGTTCTCTCCCAGGGTACTCTGAGCATGAACGAGGCATTATTCTTCGAGCGTCCGAATCTATGTTAGCTAGACGTCAAGGTTACGAGGAGGCAACCGAGCTTCTTAACCTACGTGATTTGGGTAAGTACGTTTAGTTGATTTTGGGCGGTAATATCATACCATCCCTTGAGCGCTGCTTTAAGGGTCGTTAATCGACGACTCTTGATATATCTACTAGGTTTGAATTATGGACGACGAAACAAAGAAATTGAAGAACAAAAACAAGGAAACGAAAGAAGGCGACGATGTTGTTGCAGCTGAGTCTTCTTTCGGTTCGTTAAACTTACACATCGATCCGACTCTGATAGCGATGAACGATGTGCGTCAGTTGGGTACCCAACAGAATGCTGCTTTGAATAGAGATTTGTTTCTTACCTTGAAAGGGAAGTATCCCAACTTACCTGACAAAGATAAAGACTTTCACATAGCTATGATGTTATATCGTTTAGCAGTTAAGAGTTCATCATTACAAAGCGACGATGATACCACGGGTGTGACGTACACTCGGGAAGGTGTTGAAGTGGAGTTGTCTGACAAACTTTGGACAGACGTCGTGTTTAACTCTAAGGGTATTGGTAACCGTACTAACGCCCTTCGAGTCTGGGGTAGAACTAACGATGCCCTTTATTTGGCTTTTTGTAGACAGAACCGCAACTTGAGTTATGGTGGACGTCCGTTAGATGCAGGAATCCCAGCCGGGTATCACTACCTGTGTGCAGATTTCTTGACCGGAGCTGGCTTGACTGATTTAGAATGTGCAGTGTACTTACAAGCTAAAGAGCAATTATTAAAGAAGCGAGGGGCTGATGAGGTCGTAGTTACTAATGTCAGGCAGCTTGGGAAATTTAACACACGTTGATTTATTGCGTTCTGATTCTCGATTCATATCGGGATGGTGGAGTTTCATTGTGAACGTAGGCGATATAATCGTCCGGTTTGCGTTACACGTTCCTAGCGAAGAAATGCTGAATGATTTTTCAGCTATATCGAATTGCACAATCATAGCGGACGGTAGTGCTTTACTAAAAGACAACACCGTAGTTGATCGTTTAGAAGGCGTGAACCCCTTGGCTCATTTATTAAAATTAGCGAAAACGACTACTACTATTTGTTTTACTATGTCTAATAAGGTTCTTTTTGGTACTACTAAATCCGAACCGCTTAGTTGTTTAGCCATTACGTCGGATCGAGTTTTATTCAAAGTTGTTATGGGTACAAACGTTGATGATACTCGATGCGGTTGCAGTATCTGGTTTTACAACAATGGAATGTTTCGAAACGGATTGACCCGTTGTGATAATCTCGTCACTTTGTTTAGTGCGACTTAGACACGAAGTGGCCGTTAGGATTTAATTGCTGCAATGGGTATTCGACGTGTGTGGTTAAAGGTTGTGGCTGTAATTACGGTATTATGGTACGGTAAGGAACCTTCTATTAGTGAAGGTTACAACGCTCTTATGAATGATGACTTTAAGTTTATCGACGCGCATTTTTCAAACATTTCTTATGCTAAGAAATGTTACGATTTGGCTAATTTCGATTTAGACTTTTTACGCGTCGTTGTCATTCCTTTAAGCGGTAGTACGGCGAATGAATCGCGTGCTGATCGCGCTAATATTTCAGAAATTGTCGAATCGCATGTAAGCGACCGAGACAGAATGAACATTTTGTTGCGTAACAAGCGGATCCAAATCCCATCGCTCTTACCTTGCGGTAACTAGAGTCTACTCAGTAGTACGTCTACTAGTATAACGTATTGAACACTTTAGTAAAGAATTTTGTTTGAACCAAACAATATGCGAGCTTACTTTAGTGTTAACGATTACATAAGCCTTTTGGCTAAAGTCGGCGCGGTTGTGGAACGTTTGTGCGATCCCAGCGTAACTCTTACGGAAGTGATGGACGAGATTAATGACTTTAACTCGTTTCTCGCTTTGGTGCACTCTATGAAATCAGACATGAACGGAGACCATCAGGAAGGCCACCATGAGATGGGTGAACATAAGTCTCGATTGTTATGCAATATAGAGGCGAAATTGCGAGTACTTCTCGACATTATAAGGCGTCGGTTCACTCGCGAAAAGCTGCTTTGTACCAGTGCGGTAGATGTCATGGGCTTTTTCGTTATGAGGTACATGAGCTCCAGCCACACTAGCTTCGAGTCTGTAATGAGAACAGAGTTGAAGTTAGTAGTTAAGGTGGTACTGTCGGATCTGTCCCGTGCGCATAAGTTGGATTTTAGCGAGCGAGCTTTTGCTGCTTACGGTATCCTTTTGCAAAAGGGTACTGTGTCGACCGTTTGCGGTCAGTTTGACATTAATTTAGTGTCTCCGTCTTGCGTGTAGGTTAATACGTTTCTCAGAACGTATGGTTGTATTAACTAACTTTAATTGGAACAAGTTTATTGTAAAGTCTGCGAGTTACAATGGATAGTACTAGCGGACAAACTTTCGTTTCTGTGAACCTTTCTGACGAAAGCAACACAGCAAGTACTGCAGTTAGAACCGTAAGTTCGGAAGCTGATCGCTTGGAATTTTTACAAAAAATGAACCCCTCTATCATCGACGCTTTGGTACGGAAAACCAATTATCAGGGTGCTCGCTTTCGCGCAAAAATAATAGGAGTATGCGTAGATTGTGGTAGAAAACACGATAAGGGGTTGAAGACCGAACGTAAATGTAAGGTCAATAATACACAGTCTCAGAACGAGGTGGCGCATATGTTAATGCACGATCCCGTTAGGTATTTAAATAAAGGAAAGGCTAGAGCCTTTTCTAACGCAGAGATGTTTGCAATCGATTTGGTTATGTACACCAAGGAAAAGCAGTTGGCGGTTAATTTGGCCGCTGAAAGGGAGAAGACGAGACTGGCTCGTAGACACCCGATGCGTTCTCCGGAAGAAACTCCGGAACTCTATAAATTCGGTATAACTGCTGAAGCAATGTTACCGAACATCAACGCTGTGGACGTTGGTGATAACGAGGACACTTCGTCGGAGTACCCAGTGAGTCTGAGTGTTTCTGACGGAGTTCTCCGTGAACACCACTTCATCTGATTGAAGTGGACGGAATAAGTTCCTTGCGGAACTTTATGTCGGGTTGGTAAAAACCCTTATGATGGTGATGTATCACTAGACAATAACCGGATGGGTAAAGTCTTTAAAATGATCGAGGGGAAAAATTAACCGTATCCTCTCGTTGGTCTAAGCTCCCACAGAGTGGTAGTGGTCTCAAGTGAGGCTTAACGTATGCGTGAACCAAAGAAGTTCTCCTTAGAGTGTGTGTTGTTTACCCAACACACTGTCCCTATGGGGGGCCAACATAGGTCCA
>MH051719_T3
AATTTCCAAAATTCACCCGTACCCTCCGGAAAACACGTCCGGACGCTGCGGGATTTGGTGTAGGTCTAGCCTTGAGGCCCCACTACGCCCATACAAACAAACACAATATGTCGAAACTCGGAGCTAGCTTCAAGTCCTCGACTTTCGCTGTACGCAGCGATTACGTAATCTCGCGCATCTGGCGCGCCTTTAATACCGTTGGAGTCCTGCACTTCTTCGGCACTGAAACAACCACCACGGTGGTTAAGGAGTTTTCGGCTGCTGGGCCGATTGTCCCTTTACGGAAATCCTGTTTTCCGTTTTCTGTTCGCGCTGCTGTTCGCGCGATTAAAGCTGCCGGACGTCCCATCGACGCTCCGCGCTCCGGATGCCTCTGTGGCCTCCCTGTTGTCGACACATCTGGTGTCGTGCGTCCCCGCTCTGTTGCGGGCGTATGGAGGTATGCTCTGTGTAAACCTCCCCTCTCTGCCGCCGCCAAGAGGTCCCTTCGCAAGGCGAAGAAAGATTCTGTTTTCTTTCTTAGCCGGGCTTCTTCGCTCTTCTTACGGGAAGTCCCTTGCGGCACGCGTCATAGACTCCGCAGGCGCGTTACGAGACGGCTAAACACTACCATGCACGAGAGTCCCCAAGACGAGACAAAACATAAGGGACGCCGACATGGCAAAAGTTCTGACCTCCCGTATATGGGGGAAGCAGCGTTGGACGACATCCTTCGCTGGATTGAGGGGGTAAATCCCCCGCCGTCGATGGTCGCCATCCCGGTGCCCATCTGTTTTGGCGCTGTGCCCACGACGGCATGGTGTTCCGAAGCTGACGCCGCTGTTCTGCGGTGTCGATTGGATTACCATGCCGCAGAGACTTCCTTTCGTGATGAAGGGAAGCATGTGAGATACGTCTATAATGACGTGTCTTCTGCTGCCAACCGTCCTCGTACGGTGACTCCCCGCAAGTGCGGGCGTGTTTTTCCCAGCGGTTCCGCGCTGGGTGTTGAGGTCCCGAGCACTAGGGATCGCCATACTGCTTTCGTGAGATCTGCTCACGCTAGCACTTTCTTTTCTGACGCGGTTCGCCGCGTTCGCACGTTCCGTCCTGGGCGGAATAATTTCTTTACTAGTGTCGTCAGCGGGCGGCGCGTCAGTTACTTTAGACCCGGACCTAATGGTACGGTGTCTGTTCTTATGTCGGATGGCGTCAATACGGCGCGTCTCGACGTTGTCGCTCCTGCGTACTATGCGTACGCAAAAGCGTTGGGCGCCAAAGTGCGCTGTTTGTGGGAGTCGTCCGATTTGGACGACGCTAAAGTACGTGACGGTCAATGTTACATTCGTCACGTGTACGACGTGGCCCTTTACTTCGGAAGGCGCGTCGATCTTTCTGTGCGCCGTACTCTGGGTTTCTTTCCCACAGTAGGTGCGTTAAAGGTTTATCTTGTTCGCGAGTATGGTCGCGAATCTTTGAAGGTTCCGATGCGCGGGACCTACACTTTCGGCAGTGTGTTCCATTGCCTGTCGACTAAATCTTTCGTCGACTTGAGATCTATCCCTAACCATCATTTGGTTGGTGGTGCATCTGCTCACGTGTTTATTGGGCAGATTCGTCTTGACGTCCCTGGTAGCGTCTCTAAACCCTCTCGATCAGCTGTTCGCAGACGCAATAGGCGTTTGCGTAAAGACGGTTTTCTGGGTAGTTCCGATTCGTCTTCTTCGGGAGGGTCGAGATACTGTTCGGATTGTTCGACTCCTCGCAGTTCGCCCTCTCCGTCGGTTACTAGACCTACTCTTGGTCGGATACCAAGTATAAACCGGAAGTTCCGGTTTCCAGCAGGCACTCAGTTGAGTGTTTCTATTCCTAAACGCGACGATGATCGCGTGTATGTGTCGCGCGGCCAGGACTTTGATGAGTTGTGCCACGCCGTGTGTACTTACGTTAAGAGGTACAACTCGAGAAAAGCGTTTTATACGCGTTTTGAAAACGGTGAAGATTTTGCCGTCATTCGGCGTGCTTCTGTTGGTGGTCTTCACGTGTTTGTGAAACGCGGTCATTTTACGGCTCGTTTCCCTATGTCAGCATCACGGTACGAGCGTTATTATGATGCAAATGTGAAAGGCACCGGCTTGTCGTGGGTGCAGAAAGGTCAATTTCCAAACGTTGAAATCATACGCCGTCAGAGAAGTCGGACAAATGGTTCTTCGGCTAAGTTATCGGACGCGAATTTACGGGTTAACTCTGACCAACCGTCGGAGTCTGTTCACACGGTTCCGGTGTTGGATGAGAACTCTTCGCCGTCCCGCAGAGTATCTTCGCCCCGACGTGATCCTGTTGAGGAGTCGGGCTGGTGTAAGGTGGGTTCTTCTAGTCGGCACTCGAGTGCCGCTCGTGGGCAAAGTTCCACTGAACGTAGGAAGATTGGGGATTTCAGTTTTCCTAGTGGCACTGTGTACAATGCACGTGTAGACGAGCGTGCTTACAAACGTGTCTTGAAGTTGCGGGACACGTCGGCGTCCTCCTTTCTTCGTATAGTTCTGGCTCGTTTGTCGAGTTATCGGCCTCTTAGTGACGAGTTCTTTAACAAGTGCGTTACTTCTCGGTTTGTTGCTTGTATTGAGGCGGTTGAATCGGGTCTCGTTACAGTGCACTTTCGATCCGACGTATTTCGCGCTTCGTTCCCGTTTGGTGTTCATCTGTATACTCGCCACGCATTTGATATTTACAGTGGTAAGCTCCTGCAACTAGATGCCTATGGGTTTTCGGAAGACCTAAGGGAGGGCTACTGTTATGTTCGTCACATTGCTGAGGTCTGTCTGAGTATGGGAAAGATTTTCTTTAGGAGGGACGTTAACTTAGGGGCGTTCCCTTATGTCTTCGAGGTGCAGCACCGTCTTGAGAGGCTGTATGGTAAGCGGGCTGTTGAATACAGCGTTAGAGGTTATTTTTCAGCACCGCGTCTTTACCATTGTTGCTACACCGATTCACCTAAACCCTTTAGATCTTTAAATAAGTATCATAAGATGGGTGGCGAAGAAGGTGCGTTGTTAATCACTGATACTGATAGATTGCGTGCCGTGGGGAGTGCTTACGAGAAGGTGAAAGGGCGTTTGCCCGATTCTTTACTCGTTCGATCAGTAGAGAAAGATTTGATAGAATTCAATCAAACTCTGGTCGATATGCAACGGGCTAGACCCGGTGTTGTAGTGCCTTTTCAGATGAGTGAGAACCAACAGGTGATGCTTACTAGAGCTTATCCTGAGTTTAATATAAACTTTGTTCATTCCGTACACTCCGATCATCCCGTGGCTGCGGGTTCCAGAATGTTAGAGAATCACCTTGTTCGCAAATATGCAGGTAGCGACTATTCAGACGTGGGTGGTTGCCCGTTATTTCATCTGCGTGCAGGTCACGCAGGAGTTCACGTTTGCAGACCGGTGTATGATGTTAAAGACGCCCACCGTAGAGTTATTCGTCATCATCAACTTAGTAAAGTAGCTTTAGATCATACTGACGGGTCTAAGCAGGTTGGTGCTGTCAATACGAATACTGTGTGCGGCAACGTTTTAGGGGAGTGTTTTCATGCATCTGAAGCGATTGTCATGGTGCAGGTTTATGACGTGCCATTGCGAGAATTGTGTAGAGCTATGGTGAATAAGAAAGCTTCGGTGTGTTACATGACCATGGTTACGCCTGGTGAGTTGTTGGACGCCCGTGAGTCCTTCTTTATCAAGGATTTAGACTGTTCGGTGGAGTTGGACGTTGTCACCGATAGGGTTGTTTACTGCTTTAATAATTCAGCGTACACGCATACCTATTCTACGATATGTGAGTACATGCGCACTCCTTGTGCAGTGGTGGACGGTTTTCTGTTCACTATAGAGATGGTTTCACTCAGATGCAGCGTTAATTATTATTGCATCACCAAATCGCGGGTTTGTCCGAGAATTAGCGAGACCAAACGGTTACGCTATCGTCGGTGTGATAGTGACTTGATTAGGATTAAGATTCCTCGGTACTCTAGCAGGACTCGTAGCTGTTTACCAGGGTGTTATTATTTGTACTTGGACGCTAAGTTCGTGAGTCGTGTGTATGAGTACGTAGTTAACAATTGTGTTGTGGTGAACGCTAAGACTTTTGAATGGACTTGGAATTACATCAAGTCCTGTAAGTCGAGAGTGGTCATCAGTGGGAAAATCATCCATAGAGACGTTCCTATAGCATTGGAGTATTTGGATGGGTTTTCCGCAGTTATGCTGTCCGCGGGCGTGAGAGGTAGGCAGAACGCAGAAGCGTTTTCTAGGCGTTTGGCCGCCTTTTCAGGGGACACCTCTCTTTTCGAACTAGTAAGGTTTGCCATTTCAGAAAAGTGTCGCGACTTATTTGTGGGCATTCAGGAAGCTGTGGAGAAATGCGTGAAATCGTACCTTAGAAACTCTTTTAATATGAGTTTCGTAGACTTGTCGGATCCTTTGCTTACTATTAGTGAGTATTCGGAGTTAGACGTTCCTATCGATTTGCCGGGTTTCGGCTGTATAACGGAAGAGGACGAGGCTAAACTCATAGAAGATGGGGTTAAATCGGCTTTGCTACGAAAAGCAGTTCGTGACGAGGCGCAATTCATTCTCGATAGGGGCAGCACGTCGGAGATCGTTCCTTGTGGGGACGACGATGGTTTAGACGGTGACGGTTCGGACGATTTACTCGGGTCCGGTAGTGATTCATCTTCCAAAGCTAGTTCTGGTGGTTTGCGGGCCGGAGCCGCCCCTTCACTGTTTAGAAGCTTGTTGAAGAAGTTGGGTGGGGGTTTTTGTGTGGCCAAAAGGTTATTGGACTTGTTGTGCGAGCGATTAGTTGGTTCGTTATCGCGCCTAAAGTTGGGTACCACTCACTTAACCTCAATTTTTAGCATGTTACGCATTAAGCTTTCGTGTAATTTTTTCGACGACTCGGTTTTTACCGCTGTTTGGGACGCGGTGATGAATTTGATTAGAATCGTTAACGGGGTGACCAAGACGAAATTGGAGTCTTTTCGCAACGTACTTCGGTTAATTCCTAAGTTGTGTTTTGGTTGTAAAACCTTCGCGAAGGACTTTGCGGACATGTGTAGGTCGGTTATGCTATTTTCTACGGAGTTCTTCAGTAAAAGCTATACTAAACTGTGTCGGTTTGGTTTGGAAATGTTTGATGTCGGGCTTATTGAAATTTCAGCCCGTAACATGGGACTAGAGACTTGTGTTTCGATAGCTTCGGCTATCTTCGATGTCATGCTTACCTATCCTCTGGGAAGTATTAGCTTTCCCATCGTTTGCGCGAGGGTTTTTGGCGCCCTCGCTATGGAAGTAGGATCGAACTATTGTTTTAAGAAAACTTTCGGCAAACCTGAAATTTTAGGAGAGGACGCTTTTCGTAGAACGGTAAGTATGGTGTTGAGCGCTAAGGCTTTCGACAAACTTTCGGTCGATGGTAAGGGTTTAGTTAGGTGTTCTGGTGTTATTCCTGGGATTTTGAGGATAGTATTTTCATCTTTGTTTTCCGACGCCGATACGTGGGTGGGTTATAGTAAACACGAAGTTTCGTCACTTCCCATAATCACGTATAGCGCGAAAAGGTTATCTTTCGTGTTGGAGCAGACTAAGGAAGCGTGCATCGCTTTCATAGTCGATTCATCTAAGAGGATCTTAGCGTCTTTGACCTCGGAGATTCACGAGTCTTTCCAAAACTCGGAATTAACTAGTGGCGCTAAGTCCTTATACGGACATGTGAGTTCTATACTCTCTGTGTCCGGTGGTGTGGTTAACAAAGCAGGAAACGCCGTTGCGGCAGTTAAAGCGGCAGGGAGTGGTCTTAGTAAACGTGTGAAGCGTATTCGTCCTTCTTTTCGCCTTGCTCGGTGTGTTAATGAACAGACCAGCGAATATTACTCTGCTAGTGACGAGTCTGAGTTGGACGAGTCACAGCTTAGTGACACACCCGGTCTTCGTGGTAACGGGAAGTGTAACGATTTATTTCGTGTCGTTTCCGGACGTGTCTCAGTGTGTTGTAGGCGCGTTGTAGAAGCCTTAAGGCGTTTAGTTCTACACGTCGGTGATCGCTTGTACTCGCGCATTATGGACTCTTTTGTGAGGTTGTTCGTAAGAATCAGTACTGCAGCCGGGAAGTGTGAATCCTTCGCTATCAACTGTGCCACAAAAATTTCTGACTTAGTGGTCGGATATATTACCTGGCGCAACCTTCATTCCGGTGCGTATTCGACGACTCCAGGGTTATCTGGTGGTAGTAGAAATTCTCTTTCCAGGTTCTTGGATGACGGTCTCGCGTGTGTGATTCAAAATTTTGTTACCGCGTGGTTGACAGTTTTCAATGAGACTTTTTATTCGAGCCTGGCTCATCGGATGAGAACCACCTCGATAAATGTGTTGTTAGAATTCCTGAAGAATCTCCCGGTCTGTTTAGTTTCGATATACACTTTTATAGAGTGTAGATCTAGGATTTTTCCTTTGAAGGAGTTTCTTTGGGGCTTTTGCGTTTTCGTCTGGAACATCGTCACGGGACTTTCCACGTGCATTTACGAAAATCTCCCCGTTTGCGTTACGAGGTTGATTAATAGAGCATTCCGTCGCAGTTCCAATGAAGGTGATGTGCGCACGCTTCAAGTGATCACTGAAGCTGAAAACCGAATCGAGTTTTTGCGAGAAGTTCTCGCCGAAATGGCGCGGTATCGCGCTTCTCTCGAGATGCCTGTACCGGGGTCGCCTAACAGTCCTTTGTTTCCACCGACGTACGGTGAGATTGAGGAATTAGGTAGCGATTCTTCTGACAGTGCCCGTGTAATAGGTGTGGATAATGGCTCGGATTCGATGCCCACTGAAGGCGAAACGGAACCAGATTCGGATGGTGATAGCGACGGTTCAATGCCTTTAGATCGTGACTTTGAACAAATCGGAGGTCTAGGAGGAAGCGGTAACGTTGACGTCTTTCGTCTAGGGCTGAGGTTCGTGTGGAGAGTATCACGTAGTTTATTTAACTTAAAAGGTGTTAAATTTTCGTACGGGTTAGCTCTTCAATGTATATTCAACGGTGGATCAATGGGCCAGTTTATGTCGCGACTGTTATTCAGTTTCGGCAACTGTTTACCGTTTGAATTCTTTAGGCACGTTTGTGCTGTGAGGTGGTTATCAAAGAGCTTGGCGTTACACATTCGTAACGCTAACGTTTGCGACGAAGAAACGGTCGAACATTTCTTCAGTTTTTCACGGTTTTTGTACGAGTCGCGCTACATATCGGACGTGCTTTCGGTGTTGGAGAGGTTTGATTTTTACTTAAGTTACCTGTTCTCGTTGCCGAAGAGGTATCTTACGCATAACCGTAGTGTTCAAGTTTGCGTTAGAGCTCCAGTTCGTGTGATTAGGGATGTGGGGCTTGCGAAGGACGGCAATAAATCTTTGACCGAAGTGTTGAACTCTTTGGACTCCTTGAAGGTGTCCGACTGTAAAGGGAAGTCAGCGGCTATTGAAAGTGATGGTTCCGATTCTGAGAGTGGTCATTCGTTCGGTTCCATTTCGTTTGGATCGGTTAATGAGGAAGTTTTAGAAGCAGCGAACAATAGAGTCGTTTCTGAAAAAGCTCCATTGATGAAACATGCGGCTGCATTAAGCAGGTTAGAGTCGGATCCTAGTGGTAAGAAGGATCTTCCTATTGTCAGGAGAAATTTTACGCGCGGTGAGTGTTCAGGTACGAAATCGGTGGGGAGTTTGTGCGTATACTTGACGACGCTAAATTCTTCGTTTGGTTCGGTGCCTGACTTATATCCCGTCGCGCGTGACATAACGTACAAGAAGATGACCAACGCCATGCGCGAGTTCTATTATTCGCAAAAGGTAACGTTGTACGAACTTCATGGAAAATTGAGCTCGTACTGGGACGAGTTAAAGACGGTAGGCTTTGATAGGAAGTTGGCGAAGATGGATTTGGACGATGACGTTAGTGTCGTCGATTTTAACATGAAGGTAATAGTGGGAAGGCATGGTACCCGTCCTTTCAAAAATACTGTGAACTCTCACGAGTTCATGTTTTGTGACGACGGGTTGGTGCTTTGCCCGGGTCCGAAAAAACGTGACTTTGCTTTGATCTCTAGTCAAACGCAATTTGTCGCTGCGAACTCATTCCTACGTGCTGTGGACGGTAAAGATTTGACGTTCACTAATTCGGAGCACAGTCTCATAGTTTATGAGGCTCCTCCCGGTGGCGGAAAGACACATTCTTTGGTAACGTATTTCGCCGATTATTGTACCAAAGTGTCTTGCTTGGTGGTGACCGCTAATAAAAATTCGCAAGCGGAGATTTCTCAAAGAATCTCTAGAGAGTTAATGGACAGAAAGATGCTTGCTAAACATGTTATTAAAACCGCTAGTAGAGTGTTCACCGTGGACTCTTATTTGATGAACCATATTCGACTTAAGACTGATTTGTTGTTCGTCGATGAGTGTTTTATGGTTCATGCTGGAGCGATCGGAGCAATTGTTGAGTTCACTTCATGTAAAGCTGTGGTTTTCTTCGGTGATAGTAGACAAATTCATTATATTCACCGAAATGATTTTGGTGTTTCGTTGTTGCACGATATAGACGCATTTATAGAACCACAGCATCGCATTTACGGTGAGGTGTCTTACAGGTGTCCTTGGGATATCTGTGAGTGGTTGTCTAAATTCTACCCGAGGCATGTGGCAACTGCTAACACTGGTAGTGTCGGGAAATCAAGTGTGTCTATAGAGATAATAAATGGATGTGACGACGTTCCTTACGATAGTAGTGCGAAGTACATCGTTTATACACAAGCGGAAAAGAACGAACTGCAAAAGCACCTTGGTCGTTTGACCGTGGGCCGAACTAAAGCAGTACCTATTGTGAACACAGTGCATGAAGTTCAAGGGGAAACGTATAAGAAGGTTCGTTTGGTAAGATGCAAGTACCAAGAGGACACTCCTTTCTGTTCGGATAATCACGTCGTTGTGGCTTTAACCAGGCACGTCGACTCCTTAATTTACTCCGTTTTGAATAGCAGGAGGTACGACAAGACCGCTTCCAGTATAGATGAGGCGAGGGAGATTTTTGACAAATTTCGTTCGACGAACCATTCTCACGGTTCTTCAACGTTAGAGTGGTACCTAGAGAAATACCCTACTGAATATAAGGGTAGCAAAGCATCTTCGGCGCCGTTAAGTTGTATTAACGAGTTTCTTAACGAGGTCGTTGTCGGTTCTTCAGTCGTACAGTTGGGAGACACTTCCGAAGAATTAAGTTCTCGTCCTTTTGAGTCTGGATGTGATAATGTTACCGTAAGGGACACTGCTCCCCCAGACTCTGGTAATCTACACGAACCGGCTCGCGTTCGGCGTAGTAAGGTCGCAGGCCATTCCACCAAGAAAAGCATCCCTACAAGAAAATCTTCTGTCGTACGAAAGTCGTAACTACAACTTTATAAAGACAGAGCGATTTGTGGGGCCCGAAGATTTCGGTAAGGCTATGGCCGCGGCTGTTTTTGAGAGGTGTTTTAAGATGGATGAAGTGGCCAAGATAAGAAGCGATATTATTGCTTTGACTGAAGCCAATATACAAAAATGGCTCGATAAACGTACCCCATGTCAGGTGAAGTCTGTGCAGGCCGAATTGAAGTTACCGTTTGCTGTGGAAGAGCAAATCACTAGCTACAAACTAATGGTCAAGCGTGATGCTAAAGTAAAACTCGATGATTCGAGTCTGTCCAAACATCCTGCCGCACAGAACATCATGTTTCACAAGAAGTTCATCAATGCTATCTACTCTCCGTGTTTCGATGAGTTCAAGAACAGGGTGTTATCGTCACTAAACGGTAATATAATATTCTTTACTGAGATGACGAACGCAGGGTTGGCGGAAGTTATCAGGAGGGTTATAGGTGATGACGACAATCTGTTTGTCGGGGAAGTGGACTTTAGTAAATTTGACAAGTCTCAAGATTTGTTCATTAAGGAGTATGAGCGCACGTTATATTCTGAGTTCGGGTTTGATGACGAACTCCTCGACGTGTGGATGGAAGGCGAGTACCGCGCTAGGGCTACTACGTTAGACGGTCAGCTGAGTTTTTCAGTCGATGGCCAACGTCGTTCGGGAGGTTCGAATACATGGATTGGGAACTCTTTGGTTACCCTAGGTATCCTATCTTTGTATTACGACGTCTCAAAATTCGAGCTACTACTCATATCTGGCGACGACTCTTTGATTTATTCAAAAGAAAAGATTAGTAACTTTTCTTCAGAAATTTGTCTGGAGACGGGTTTTGAAACTAAATTCATGTCTCCTAGCGTACCATACTTTTGTTCGAAGTTTGTGGTTCAAACTGGGAACAAAACGTGTTTTGTGCCGGACCCTTACAAGCTGTTGGTTAAACTGGGGGCCCCTCAATACAAGTTGACTGATGACGAACTTTTCGAGCTGTTCACTTCTTTTAAAGACATCACTCAGGACTTTGGTGATCAGGTGGTCCTAGAGAAATTGAAGTTGTTGGTAGAGACTAAGTACGGCTTTACTAGCGGAACTACTATGCCCGCTCTATGTGCTATACATTGCGTACGGTCTAACTATTTGTCTTTTGAAAGGTTGTTTCCCTTTATTAGAGGTTGGTATGTTGTCGACGCTATGAAGCTTAGACAACTAAGGAAGTTCGCCAATTTGATCTGTGAACGTGTGGTTTATGATAATCGCGTGGGTTACTTTTCGTACTTTGACAATCCGTTTACTAAACCCGATGCTAGCGATGGTCAAGCGGACGACTTAGCGACAGGCTGATAGTTTGTTCAGTTCTCGCTGAGAGCTAACACAAGTAGTTGAGTCGAGATGTTTGCCTTCGCGAGCGAAAACCAAGACGTATTAGAAGAAAAGATTTTTCGCCGTAGGACTTGCCATCGTAAGTATTTGGATGATGTGGTTAAGGATTTTACCATTGATGTTGGTTATGATACTGTCGATCGTGATCCCACGGTATTGGCTGATTATTTCTCGTTGTATTTCTTTTTGCTTAACAATGATAATATTGGGCCTTTAGCAGCTTCGATCATAGTAAGCCCACCCGTGAATGGGGCTTACAAAATTCGAACGCACGTCGATAATCAACCGAATCGTGAAGGAAACGTAACTTATGTTAAGACTATGGACAAGAGTCGGTTTGTGATTCGCATAAAAGCGATACCAGCTTCTATGAGAGGTTACTACTCTTTTCGAGCGTTTCTTAGTGGCGACGTCGCTAGCGAACGTAGTGAATTCATATGCAGTTTTGTTGGTAGTAAGTTCCTTTGTTGTTGCACCCAGACGATATCCGAGAATTTGGGTAAAGTTTGTTCGTCCTGCTTCTTCTTTAGAGCTGTTTCGGAAACCGCTACTAATGAGTTTTCTGTCGTGACTGACGATGTAGAAGACGTTAAGTACGTAAGGAAACGAGTCGAGGGGTTTTCACATTGCGCTGACCCGTATCCTCCTAGGCGTTATCGTAACGCTAACTTAGGCGATTCTTCAGGGGTTCAAAGTCGCACGATTGAAGAAGAAGGTTATAGGATGGATACCGCAGGTAACGTCGCGGTCACCATCCCGAACACTCCACTTGTTAACGCCGTCTCTCCGTATGTCGCAGAGTACAACGAAAACGCGCGTTCGCGTATTTCATTAATACGGCGAGTTTGCTGTTATGCCGTTTGCGTTTTAGTGGTGTCTCTTCTTATAATGAGCGGTTTGTTAGCCGTTATATTCATATGATTTGGTGTAGCAACTTATGAGGTGTAATTAGCTAAAACTCGCCGTTTGACTCTGTTTAAACGGGGTTCAATGGACTGTGTGATTCAAGGATTTTTGACTTTTCTGGTTGGCATAGCTGTATTTTCGGCTTTTGCCGGATTGATTATCATTGTTATAACGATCTATCGGTGCACGACTAAACCTGTTAGAAACACCTCTCCTTACGGCACTCACGCCACTATCTAAGCGGTATGGTGCTTCTGGGTTTAGATTTCGGTACCACGTTTTCGACGGTGGCTATGGCTACATCTTCTGAGTTAGTTATACTTAAACAATCCAATTCGTCGTACATACCTACGTGTTTGTTTCTGCACGCGGACCCCAACAGCGTATCTTATGGTTACGACGCGGAGTATTTAGCGGCTTCAGGGGAACCTGGCTCGTTTTACAAAGACTTGAAACGGTGGGTCGGTTGCACTGAGAAGAACTACCAGAGCTACCTGCACAAGTTGTCACCTTCCTATAAGGTGATAGTGAAAGAATTTGGAACTAAGAGTATGCCGGTTCCATATTTGTCACCTTTGAATAACGATTTTGGGCTCAGCGTCGCTTTGCCTTCATTGATCGCTTTATATGCCAAATCCATTTTATCGGATGCAGAAAGAGTGTTCAATGTGAGTTGCACTGGAGTTATATGTTCAGTACCTGCTGGTTATAACACGTTACAGCGAGCTTTTACGCAACAAAGTGTGTCATTGTCGGGTTACTCTTGCGTGTATATTATCAATGAACCTTCTGCCGCCGCTTACTCCACCTTACCTAAGTTGAATTCGGCGGATAAGTACTTGGCCGTTTACGACTTTGGTGGTGGGACCTTTGATGTTTCTATAGTTAGTGTTAGGTTGCCCACGTTCGCCGTTAGAAGTTCAGGTGGTGATATGAACTTAGGCGGCAGAGACATCGATAGAAAATTGTCTGATAAAATATATGAGTTGGCCGACTTTCTACCGCAAAAGGAATTGAATGTTTCTAGTTTGAAGGAAGCTTTATCTCTTCAGACAGATCCAGTCAAATATACTGTAACTCATTACGGCATGAGTGAAACCGTATCAATTGATCAAACGACATTGAGGGAGATAGCTTCGGTGTTTATAACTCGAACGATAGATATACTTACACAAGTTAAGGCTAAGTCTAGTATGCCCGAGTCGCAAAGTTTGAAGCTAGTGGTGGTCGGTGGAAGCTCGTACCTGCCGGGGTTGTTGGACACTTTGGAAACCGTACCTTTTGTGTCTGGGATAGTACCAGTGGAAGACGCAAGAACCGCTGTTGCTAGGGGGTGCGCTTTATATAGCGAATGCTTGGATGGTAGGTCCAAGGCCTTATTAATAGACTGTATTACGCATCATTTGTCGGTTACGACTTTCAGTGCAGACTCGGTTGTTGTTGCTGCGGCCGGAAGTCCGATTCCCTTTGAAGGAGAACGAAAGCTCACGTTACGCAAATGTGTTAGTACGTCAAATTATCAAGCAAGAATGTTCGAAGGAGATTACGAAAAAGTTTTCCGAAACGAACGTATATACGCGGCTTCGGTATCTTTGTTTACTTTAGGAGTTAACTGGCGCGTGCCTAACGACGTTGAGATGACTCTCGTGACCAAAGTTGACTCGATGGGTAAAGTGGAATTCTACCTTAAAGGTCCATCTGGTGAATTAGTTAACGTGCAAGGTACTTCGCATTATGATTATGTTGGTATGCCTCATCCCACTAGAAAGTTGTTGAGGCTTAGCGATTACAATGTAAACTCCGCCGCTTTAGTTTTAGCTTTGACATTGACTCGCGAAAAACGAGAAAAATTTCTTTTGCGAACATTGTTTGATGCTTTATTAGCAGACTTGCGAAAGACCGCAAGTTTAAGCGAATATTCTAAGAAATATCCGATTACTCGAAACGACATCGATGTCGTCTCATCACGTATGGGGATCGTTGTTTCGAAAGTTTTACGGGGAAGCGATTTGGAAAGAGTACCTCTCTGAATCGACTCGAAGTTTCGACGAGAGAAACGTATCGTTGGACCACACTTTAAGTTCAGGTGTGGTCGTTCGTAGGCAAAGTCTTTTGAACGCGCCTCAAGGAACATTCGAGAACGAGTTAGCGCTACTGTACAATTCGGTAGTGATTAACGATTTTGTTGAGTTGACTGGTATGCCATTGAAGTCTCTGATGACAGGTATTGAGGATCGTAAGGTACCTGACGAACTAATATCAGTTGATCCGCATGAAGTCGGATGTAGATTCACGTTGAATGACGTAGAATCATATCTAATGAGCAGGGGTGAAGATTCCACTGATGTAACGGCGGTGGAGCACTCATGGTGTCTGAGCAATTCTTGCGGTAGATTATTAAGTTCGACTGAAATAGATGCTTACAAAACCATGGTATTTACTAAGACTTTTGATAGTAACGTATCTGGGGTGGCCACTAAATTAGAGACGTACCTATCGTACTGCATATCATTGTACAAGAAGCATTGTATGAAAGACGATGATTATTTTAACCTTATCTTACCTATGTTTAATTGTTTGATGAAAGTGCTGGCGTCGCTTGGTTTGTTTTATGAGAAACATACTGACAATCCGTTACTGACCGGCATGCTCATAGAGTTTTGCCTAGAAAATAAGGTGTATCACTCTACTTTTAAAGTAAATTTGGATAACGTTAGGCTGTTCAAGTCTAGAGTGTTGCCTGTGGTGTTAACGGTTTGGGATATATCTGAGCCTGATGACCCGGTGGATGAGAGAACACTAGTTCCTTTCGATCCTACGGATTTCATACTCGATATACCCAAACTGAATATACACGACACAATGGTGGTAGTGGGGAATCAAATTAGACATTTAGAGCACGTAATTGAGAGCGATGCATTAGACGATTTGTCTCAGCATATTGACTTGAATTTAGCAGCGGACAATCCCGATCTACGCGTTGATTTGCGTTGGGCAGGGATGTTTGTGTATTACGGTATATATCGGTGTGCTGTAGATAGAGTGGTGGAGCGACCGGCATTATTTAATTTGCCGCAGAAGTTGTTGAGTCAGGACGACGGTGAGTCGTGCTTGTTACGCATGAGTTCCGTCGAAACCTTATTTAATTTGGTGCAGAAGGTAAATAAAGACATAAATATTAGGCGTCAATTCATGGGACGTCATAGTAAAGTAGCTTTGCGATTATACCGCAATTTGGGTTTGAGGTTTCCACCAATTTCTTCAGTTAGGTTACCAGCTCATCACGGCTACTTATACGTCGACTTTTACAAGAGGGTACCTGATGATGCTGTCGACGCCGACGAACTTGAAAGTTTACGTCAATTACGTTCATCCGTGGACGTCATGTGTAAAGACAGGGTATCAATCACACCTCCACCGTTTAATCGACATAGAAGAGGTTCTTCTAGAATACTTAGAGGTCGAGGCGCACGCGGTGCGAGCTCGCGTCATATGAGCAGAGACGTGGCAACTTCCGGTTTTAATTTACCCTTTCGTCATGGCAGGTTATACGATACTTCCCAAAGTTGACGACAAAGAAATGGATCCAGTAAGTGCTGCTGTACCCGGCAAATACCCGGACGTCATCGAAAAATTTGTGACTAATAGGTCGGTAGACGCGTTAATAGAAGGCGTTATAAGCAAGTTGGACACCAATTCGATATACGAAGATTCCACTGAAAAATTTACTGGTGAGCAACTGAAGTACGTTATGGTTACTATGGATACTTTCTTATTAGAAAATTACAAAACGAAAACGGAAGATCTACTGGTTCACCTGGCTATGATTCAGAAGAGGTTGTGCACTATATCCACGAGTACTAAAACCAAATTTCGTGATAAGGGTTGTATTAGTTATGTACAAGGGGGTTTACGATATAAGTTATTCGATAAAGTAGTTTTTCCTTTTATTATATCCAAGTTTACCGACAGGGAGACCCCAAACGCTCTACGTAAGTATGCTTGTACCTTTGAGGAGCTACACTTGTGTATGGCTAGATTAAGACCCGACCTATACGAAAACAAAAGGACAACCAAAGCTGGAACTCCGCATTTAAAAGGCTACTTGTCAGCTGATTTTCTTACGGGTTCTCTTCCAGGATACTCCGAACACGAACGGGGTATCATTCTTCGAGCGTCTGAATCTATGTTAGCTAGACGTCAAGGTTACGAGGAGGCGACCGAGCTTCTTAACTTACGCGATTTGGGAAAGTATATGTAGTTAGTTTGGGGACGGTAATATTGCGCCATCCCTTGAGCACTGCTTTAAGGGTCGTTAATTAACGACTCTTGATATTTACTAAGTTTAAGTTATGGACGACGAGACAAAGAAATTGAAGAACAAAAACAAGGAGACGAAAGAAGGCGACGATGTTGTTGCAGCAGAGTCTTCTTTCGGTTCCGTGAATTTACACATCGATCCGACTCTGATAACGATGAACGATGTGCGTCAGTTGGGAACCCAACAGAACGCTGCTTTGAACAGAGATTTGTTTCTTACTCTGAAAGGGAAGTATCCTAGCTTGTCTGACAAGGATAAGGACTTCCACATAGCTATGATGTTATATCGTTTAGCGGTTAAGAGTTCATCGTTGCAAAGTGATGATGACACCACGGGCATAACATATACTCGGGAGGGTGTTGAAGTGGATTTGTCCGACAAGCTTTGGACTGACGTCGTGTTTAACTCTAAGGGTATTGGTAACCGTACTAATGCCCTTCGAGTCTGGGGTAGGACTAACGATGCCCTTTATTTAGCTTTCTGTAGACAGAATCGCAATTTGAGTTATGGTGGACGTCCGCTAGATGCAGGGATTCCGGCTGGGTATCATTACCTATGTGCAGATTTCTTGACCGGAGCTGGCTTGACTGATTTAGAATGTGCTGTGTACATACAAGCTAAGGAACAATTGTTAAAGAAGCGAGGGGCTGATGAAGTCGTAGTTACTAATGTCAGGCAGCTTGGGAAATTTAACACACGTTGATCTATTGCGTTCTGATTCCCGGTTTCTATCGGGATGGTGGAGTTTCATTGTTAACGTGGGTGACATAATCGTCCGGTTCGCGTTACATGTTCCTAGTGAAGATGTGCTGAATAGTTTTTCGGCTATATCGAATTGCACAATCATAGCAGACGGTAGTGCCTTACTAAAAGACAACACCGTCGTTGACCGTTTAGAAGGCATGAATCCTTTGGCTTATTTGTTAAAATTAGCGAAAACGACTACTACTATTTGTTTTACTATGTCTAATAAGGTTCTTTTTGGTACTACTAAATCCGAACCACTTAGTTGTTTAGCTATCACATCAGATCGAGTTTTATTCAAAGTTATTATGGGTACTAACGTTGATGATTCTCGATGCGGCTGCAGTATTTGGTTTTACAACAATGGGACGTTTCAAAACGGATTGACCCGTTGTAACAATCTCGTCGCTTTGTTTAGCGCGACTTAGACACGAAGTGACCATTCGGGTTTAAATGCTGCAATGAGTATCCGACGCGTGTGGTTAAAGGTTGTGGCCGTGATTACGGTATTGTGGTACGGTAAAGAGCCTTCGATTAGTGAAGGTTACAATGCTCTTATGAACGACGACTTTAAGTTTATCGATACGCATTTTTCAAACGTTTCTTATGCTAAGAAATGTTACGAATTGGCTAATTTCGATTTAGACTTTCTACGCATCGTTATCATTCCCTTGAGTGGTGGTACGGCGAATGAATCGCGTGCTGATCGCACTAACATTTCAGAGATTGTCGAATCGCATGTGAGCGACCGAGACAGAATGAGTATCTTGTTGCGTAACAAGCGGATCCAGATTCCTTCGCTCTTACCTTGCGGTAACTAGATTCTACTCAGTAGTACATCTACTAGTATAACGTATTGAACACTTTAGTGAGGAGTTTTGTTTAAACCAAACAATATGCGAGCTTACTTTAGTGTTAACGATTACATAAGCCTTTTGGCTAAGGTCGGCGCAGTTGTGGAACGTTTGTGCGATCCCAGCGTAACTCTCACGGAAGTGATGGACGAAATTAATGATTTTAACTCGTTTCTCGCTTTAGTACACTCTATGAAGTCAGACATGAACGGTGATCATCAGGATGGTCACCATGAGATGGGTGAGCACAAATCTCGATTGTTGTGCAATATAGAGGCGAAACTGCGAATACTTCTCGACATCATAAGACGTCGGTTTACTCGCGACAAGCTGCTCTGTACCAGCGCAACAGACGTGATGGGCTTCTTCGTTATGAGGTACATGGCTTCTAGTCACATCAGTTTTGAATCCGTAATGCGAACGGAGCTGAAATTAGTAGTTAAAGCAGTACTATCGGATTTATCCCGCGCGCATAAACTAGATTTTAGCGAGCGAGCCTTTGCGGCTTACGGTATCCTTTTACAAAAAGGTACTGTAGCGACCGTTTGTGGTCAGTTTGACATTAATTTAGTTTCTCCATCTTGCGTGTAGGTTAATACGTTTCTCAGAACGTGTGGTTGTATTAACTACCTTTAGTTCGAACAAATTTATTATTAAAAGTCTGTGAGTTACGATGGACGATACTAGCGGACAAACTTTCATTTCCGTGAACCTTTCTGACGAAAGCAACACGGCTAGTACTGAAGTTAAAACCGTAAGTTCTGAAGCGGATCGCTTGGAATTTTTACGGAAAATGAATCCCTTCGTTATCGATGCTTTGATACGGAAAACCAGTTATCAGGGTGCTCGCTTTCGCGCGAGAATAATAGGAGTGTGCGTGGATTGTGGTAGAAAACACGAAAAGGGTTCGAGGACTGAACGTAAGTGTAAGGTCAACAACACACAGTCTCAGAACGAGGTGGCGCATATGTTAATGCACGATCCCGTTAAGTATTTAAGTAAAAGAAAAGCTAGAGCCTTTTCTAACGCAGAGATGTTTGCGATCGATTTGGTTATGTACACCAAAGAAAGGCAATTAGCGGTTGATTTGGCCGCTGAAAGGGAAAAGACGAGACTGGCTCGTAAACACCCAATGCGTTCTCCGGAAGAAACTCCGGAACATTATAAATTCGGTATGACTGCTAAAGCAATGTTACCGGACATCAACGTCGTAAACGTTGGTGACAACGAAGACACTTCGTCGGAATACCCAGTAAGTCTGAGTGTTTCTGGCGGAGTTCTCCGTGAACACCACTTCATCTGATTGAAGTGGACGGAATAAGTTCCTTGCGGAACTTTACGTCGGGTTGGTAAAAACCCTTATGATGGTGATATATCACTAGACAATAACCGGATGGGTAAAGTCTTTAAAATGATCGAGGGGAAAGATTAACCGTATCCTCTCGTTGGTCTAAGCTCCCACAGAGTGGTAGTGGTCTCAAGTGAGGCTTAACGTATGCGTGAACCAAAGAAGTTCTCCTTAGAGTGTGTGTTGTTTACCCAACACACTGTCCCTATGGGGGGCCAACATAGGTCCA
>MK033511_T68_consensus
AATTTCTCAAATTCACCTGTACCCTCCGGTAAATACGACCGGACGCTGCAGGATTTGGTGTAGGTCCAGCCTTAGGCTCAGCTACCCCCATACAAACAAAACATACATGTCGAAACTCGAAGCTAGCTTCAGGTCCTCGGCTTTCGCTGTACGCAGCGATTACACGATTTCGCGCATCTGGCGCGCTTTTAATGCCATCGGAGTCCTGCACTTCTTTGGCGATGGAAAAATCACTACGGTGATTAAGGAATTTTCGGCTGCTGGGCCGATAGTCCCATTACGGAAATCCTGTTTTCCGTTTTCTGTTCGCGCTGCTGTACGCGCGATTCGTGCTGCCGGACGTCCCATCGACGCTCCGCGTTCTGGGTGCCTCTGTGGTTCCCCTGTTATCGACGCATCTGGCGTCGTACGTCCCCGCTCTGTTGCGGGCGTTTGGAGGTTTTCTCTGTGCAAACCTCCCCTGACTTCTGCCGCTAAGAGGTCCCTACGTAAAGCTAAGAAGGATTCTGTTTCCTTTCCTAGCCGGGCTTCTTCACTCTTCTCTCGAAGAGTCCCTCGCGGCATGCGTCGTAGACTTCGCCGACGCGTGATGAACCGAGTGAACCCAACCGTGCATGAAAGTCCCCAAGACAAGAACAGAAACAAGGGACGCCAGCATGGCAAGGCTTCTGACCTCCCGTACATGGGAGAAGCAGCGTTGGATGACATCCTTCGCTGGATTGAGGAGGTTAATCCTCCTGCCTCGATGGTCGCCGTCCCGGTGCCCATCCTTTTTGGAGCATTGCCCACTACGGCTTGGTGCTCCCCTTCTGATGCAGCAGTTTTACAGTGTCGTATAGACTACCACGCTGCGGAGACTTCTTTTCACTCTGAGGAGAAGCATGTGAGGTACGTCTACAATGACGTGTCTTCAGCCGCTCACCGTCTTCGTACGGTTTCTCCCCGCAGGTGCGGGCGTGTCTTCCCCAGCAATTCTGTGCTGGGTGTTGAGATCCCGACCGGTAGGGATGCTCACACCGCCTTTGTGAGATCTACTCACATTGGGGTGTTCTTCTCTGACGCGGTTCGCCGCGTTCGCATGTTCCGTCCTGGGCGGAATAATTTCTTCACTAGCGTCGTCAGTGGGCGGCGCGTTAGTTACTATAGACCCGGGCCTAATGGCACGGTGTCTGTCTTTATGTCCGACGGCGCCAATACGGCGCGTCTCGACGTTGTCGCTCCTGCGTATTACGCGTACGCTAAAGCTTTGGGTGCCAAAGCTCGTTGCTTGTGGGAGTCGTCCGATTTGGACGATGCTAAAGTGCGTGACGGTCAATGTTATGTCCGTCACGTGTACGACGTGGCTCTCTATTATGGGAGGCGCGTTGACCTTTCTACGTGCCGCGCCTTGGGTATGTATCCCACGGTGGGTGCTTTAAAAGTTTTCCTCACTCGCGAGTATGGTCGCGACTCTTTAAAGGTTCCGATGCGTGGGACCTACACCTTCGGTAGTGTTTTTCACTGCCTGTCGACCAAACAATCGGTCGATTTGAGATCTGTTCCTAACCACCATTTGGTTGGTGGTAATTCTGCTCAAATTCTAATCGGGCAGATTCGTGTCGACGTCGCTGGGAGCGTCGCTAAACCGTCCCGATCTGCCATTCGTAGGCGTAACAGGCGCTTGCGAAAAGATGGCTTTATCGGTAGTTCCGAGTCCTCTTCGTCGGGGCGGTCGAGGCACTGTTCGGACTGTTCTACTCCTCGTGCTCCGCCTTCTCCCTCGGTTTTGAAACCTAATCTCGGTAGAATACCGAGTATAAACCGGAAATTCCGATACCCGGCGGGAACTCAGCTGAGCGTTTCTATCCCTAAACGCGCTGATGACCGGGTGTACGTGTCGGTCGGTCAGGACTTTGATGATTTGTGCCACTCGGTTTGTACCTACGTCAAAAGGTTTAATTCGAGGAAGTCCTTCTATACGCGTTTTGAAAACGGCGAGGATTTTATCGTTCTTCGACGCGCTTCTGTCGGGGGCCTCCACGTGTTTACGAAACGTGGTAGTTGTACGGCTCGTTTTCCTTTAACGGCCTCGAGGTATGAGGCTAAGTACGATGAATGCATGAAAGACTATGATTTGTCGTGGGTTAAGAAGGATCACCATCTTGACGTTGAGGTGATACGCCGTAGGAGAAGCGGTGTTAGTCGTCGTTCGGCTGGCCCTCCGAGTGTGGGCACACGCGTTAGTTCTGACCAACAGTCGGAACCAACCGAAGCTGTTCCTACGCTCGTTGAAGATTATTCGCCGTGTCGCGACGCCTTGTCGTCGCAACCTGGTGTTGGGTCGGCTTGGTTTAAGGTAAACTCCCCAAATCGGTGTGCTCGCACCGTTCGTGAACGGCATTCTGCCAACAAAGGGAAGATTGGGGACTTTGATTTCCCGAGGGGCACCGTGTACAACACACATGTTGATGAGAGTGCTTATAAGCGGGTGTTGAAACTGCGGGATACTTCGGCGTCTTCTTTTCTTCGCATAGTTTTGGCCCGTTTGTCGAGTTATCGGCCTCTTAGTGATGAGTTTTTCAACAAGTGTATCACGTCTCGGTTTGTGGCGTGTGTTGAAGCAGTGGAGTCGGGTCTTGTTACAGTGCATTTTCGCTCCGATGTTTTCCGTGCGTCATTCCCGTTTGGAGTGCATTTATATACTCGTCACGCATTTGACATTTACAGTGGTAAGCTACTGGCGTTAGACACCTACGGTTTTTCTGAAGATCTGAGAGATGGCTATTGCTATATTCGTCACATCGCCGAAGTTTGCTTGAGCATGGGGAGGATTTTCTTTAGGAGGGATGTCAACTTAGGAGCGTATCCTTATGTTTTCGAGGTGCAGCACCGTCTCGAGAGATTATACGGCAAGCTAGCACTGAAGTATGGTGTTAGAGGTTATTACTCGGCGTCGCGTCTTTACCACTGTAGCTACAGTGATTCACCGAGGCCTATGAAATTACTCAATAAGTATCATAAGATGGGCGGTGAAGACGGACCGCTGTTGATTACGGATACGGACAGACTGCGAGCCGTGGGTAGCGCCTATGAAAAGGTGAAGGGGCGTTTGCCTGATTCACTGCTTGTTCGATCGGTAGAAAAGGATTTGATAGAGTTTAACCAAACTCTTGTCGATGCGCAGCGAGCTAGACCGGGCGTTGTTGTTCCTTTTCAGATGAGTGAGAACCAACAAGTGATGCTCACTAGGGCTTACCCCGAGTTTAATATAAACTTCACTCATTCCGTGCACTCGGATCATCCAGTGGCTGCAGGTTCTAGAGCGTTGGAAAACCACCTCGTTCGTAAATACGCCGGCAGCGACTACTCGGACGTGGGAGGTTGCCCGTTGTTTCACTTGCGTGCGGGTCATTCTGGCGTTCATGTGTGTAGACCAGTATACGATATTAAGGACGCTCACCGTAGAGTGATCCGCCACCACCAGCTCGGTAGAGTTGAGTTGAACCATACTGACGGTTTGAAACAGGTTGGTGCGGTTAACACAAACTCCGTGTGTGGTAACGTTTTAGGGGAGTGTTTTCATGCGTCTGATGCGATTGTTATGGTGCAAGTTTACGATGTACCGCTACGTGAACTATGCAGAGCTATGATAAACAAGAGAGCCTCGGTATGTTACATGACCGTGGTTACGCCTGGTGAGTTGTTGGATGCCCGCGAGTCCTTCTTCATTAAGGAGTTAGACTGTTCAGTGGAGTTGGACACCGTCGCCGATAAGGTCGTTTATTGTTTCAACAATTCAGCGTATACACACACCTACTCTACAATACGCGAGTACATGTGTACTCCTTGCGTCGTAGTTGACGGGTTTTTGTTCACAGTGGAGATGGTTTCGTTGAGGTGTAGCGTGAATTATTATTGCATCACTAAATCGCGAGTTTGTCCGAGAATTAGCGAGACTAAACGGCTGCGTTACCGTCGATGCGACAGTGATTTAATCAGGATTAAAATCCCTCGGTACTCTAGTAAAACCCGTAGTTGTTTACCTGGGTGTTATTATTTGTACTTGGACGCCAAGTTCGTAAGTCGCGTGTACGAGTACGTGGTCAACAACTGCGTGGTGGTAAATGCGAAAACTTTCGAATGGACTTGGAACTATATCAAGTCTTGTAAATCGAGGGTGGTTATAAGCGGTAAGATCATCCATAGAGATGTGCCCATAGCTTTGGAGTACCTGGATGGATTTTCCGCTGTTATGTTGTCGGCAGGTGTGAGAGGTAGGCAAAACGCGGAGGCGTTTTCCAGACGTTTGGCTGCGTTCTCAGGTGACGCGTCACTTTTCGAATTGGTGATGTTTGCTATATCCGAGAAGTGTCGCGACTTGTTTGTTGGAGTTCAGGAGGCTGTGGAGAGATGCGTGAAATCGTACCTTAGGAACTCGTTTAACATGAGCTTTGTGGATTTGTCCGATCCCTTGCTTACGATTAGTGAGTATTCCGAATTAGACGTTCCTGTTGATTTACCAGGTTTTGGTAGTATGACGGAAGGTGATGAAGCTAAACTTATAGAAGACGGGGTGAAGTCGGCTTTACTGCGGAAGGCAGTTCAAGATGAAGCACGATTGATTATCGGGCAAGGAGGTACGTCCGAAATCGTCCCTTGTGGTGACGATGGGGAATCAGGCGGCGATAATTCGGACCGGTCGCACATGGCCGATAGCGATTCTACCTCTAGCGCCAGTTCCGGAGGCTTGCGAGCTGGAGCCGCTCCTTCGTTGTTCAGATGTTTGTTAAAGAAGTTAGGCGGGGGATTCTGTCTAGCCAGAAAAATACTGGACTTGTTGTGCGAGAAGGTGATAAGGTCCTTTTCGCAGCTAAAGTGCAGCACCTTTCGGTTAACTTCGTTCCTTAACACGTTGCGCGCTAAATTTTCTTGCCATTTCTTTGACGATTCAATTTTCGTCACTGTCTGGGAAATTATCTTAAATTTGTTCAGAATTGTTAGTGGGGTGACTAAGACGAAGCTGGGATGTCTTCGTAACGTGTTTCGGCTGATACCTAGGTTGTATTCTGGTTGTAAAGACTTTGTGAAGACTGTTGGGGATATGTATAAAGACATCGCGTTATTTTCCGCGGAGTTCTTTAGTAAAAGTTACGCCAAGCTTTGTCGGTTTAGTTTGGAAGTGTTCGACGTGGGGCTTATTGAAATTTCTGCCCGTAATTTGGGACTAGAGACTTGTGTGTCGCTGGCTTCAGCCGTTTTTGACATCCTACTCACCTACCCCTTGGGGAATATCAGTTTTCCTATTATCTGCGCGAGAGTTTTCGGTGCTCTCGCTATGGAGATAGGGACAAATTACTCTTTTAAAAGGACTTTGGGTAAGCCTGAGGTTCTGGGAGAGGACGCTTTTCGTAGAACCGTAAGTATGGTGTTAAGTGCTAAGGCCTTTGACAAGCTTTCTGTCGACGCTAAGGGTTTGGTTAGGTCTTCTGGTATTGTTCCTGGGGTATTGAGAATAGTACTTTCGTCTCTATTCTCAGATGTTGACACATGGGTAGGTTACTGTAAGCACGGGGTTTCTTCACTTCCCACGGTCACATTTTGTGCGAAGAGGCTATCTCATCTGTTGGAACGGGTTAAAGAAACGTGCATCGCTTACATTGTTGATTCTTCTAAGAAAATCATAACATCTTTAGCTTCAGAATTTCACGAGTCTCTTCACAACTCGGATTTAACTAGTGGTGCTAGATCTTTGTATAATCAATTGAGCACTATAATTTCAAAGTCCAGTGACGTTATTGGTAGAGCGGGTAACGCCGTCGCATCTGTTAAAGCGGCTGGGAGTAGTCTTAGCAAGCGTGTGAGGCGCATTCGACCTCCCTACCCTCTCGTACGGTGTGTTGACGAGCAGACCAGTGAATACTACTCCGCTACTGATAGCTCTGAATTGGACGATGCATTACTTAGCGACGCACCTGGTCTTCGTGGGAACGGGAGGTGTGCGGATCTGCTTCGCGTTGTCATTAGGCGAGTTGTCATGTACCGCAGGCGCGCAGTAGACGGTTTAAGTTGTTTAGTTTTGCGCATCGGTGATCGCTCTTATTCATGCGTTATGGACACATTTATGAGGCTGTTTGTAAAGCTGAACGTTGTGATTAGCGAGTGTAAACGACTTACCGCCGACAGCGTTGCAAAAGCTTCTGAGCTGGTGGTTGGTTGCTTATCGTGGTGTAGCCTTCGTTTCGGCGTGAATTCTTCAGCTCCAGGTTTGCGTGGTGGTAGCGGTGGTTCGGCTTTTAGTTTGTTGGAACATTGTCTTAAGTGTGTCATCGACCTGTTTATTAATATGTGGTCGTCAGTGTTTGATGAAAACTTTTACTCAAGTTTGGTGCACCGGTTGAGAATCACCTCGGTAAGCGTGCTACTTGAGTTCCTAAAGAATCTTCCTGTCTGTTTGGTTTGGATATACACCTTTATAGAATGTCGTTCTAGGGTTTTTCCTTTGAGGGAGTTCCTTTGGGGTTTCTGCGTTTTCATCCGGAACATCATTAGGGAATTGTCCTTGAACATCTACGGGAACCTGCCCTTCTGTGTCACGAGATTATGCGATAGAATTTTTCGCCGCCGTCTTAATGAGGACGATACGCGCACACTTCAAGTGATTACTGAGGCGGAAAATCGTGTCGCCTTTCTTCGGGAAGTTCTTGCCGAAATGTCGCGGTACCGTGCTTCTCTTGAGGTGCCACTTCCAGCATCACCAGACAGTCCTTTGTTTCCACCGACTTACGGTGAAATCGAGGAGTTGGGGACAAGTTCCTCCGACAACGCTCGCGTAATAGGTGTGGATGACGGTTCAGACTCGGCGACCACTGAAGGTGGAACGAACTCAGTTTCAGACGGTGACAGTGATGTTTCGCTACCGCTAGATCGCGATTTTGAGCAAATCGGAGGTCTTGGTGGAAACGGTAACGTCGACGTTTGTCGTTTAGGGCTAAGGTTTTTATATAGAGTATCGCGTAACGCGTTTAGTATGAAGGCTGTGAGGTTTTTATATGGATTGGTTCTTCAGAGTATTTTTAACGGCGGTTCGGTGAGTGATTTCTTGTCGCGTGTGCTGTTCAGTTTTGGCGGTTGTTTGCCGTTTGAATTCTTTAGAAGCGTATGCGCCGCGAGGTGGTTATCGAAGAGGTTAGCGTTGCGAGTTCGTAACGCTAACGTTTGCGACGAGGAGACGGTCGAATATTTGTTTAGGTTTTCACGACTGTTGTACGATTCGCGTTATTTGTCTAGCGTGTTCTCGTTACTGGAGAAGGTTGATTTCTACTTGAGTTATTCGTTCTCGCTACCCAAAAGGTACTTTACAACGAACCGTACGGTTCAGCTTTGTGTTAGAGCTCCCGTCCGCGTGGTTAGCGCCGCGGAACCGGTTAGCGACAGTGGGAAGTCTTTAGCCGAAATACTAAACTCTTTAGACTCATTAAAGACACCTACCTGCAAAGGGAAGTCGACAGTCGTTGAGAGTGACGATTCGGATTCCGATAGTAGCCGCTCAACCGGTTCTATCTTGTTCGGGTCTGTTAACGAGGAAGTTATGAGTGCGGTGAATGGTGATGGTGTTTGTGAAAAAGCTCCGTTGATGAAGCATGCGGCCGCGCTAAGTGAATTAGAACCTGATGCTAGCGATCGGAAAAATCTTCCGATTGTTAGGAGAAAATTTACTCGTGGCGAGTCTTCGGGCACAAAGTCAGCCGGAAGCGTGTGCGTATATTTGACTACATTAAATTCGTCGTTTGGTTCGGTGCCGGATTTATACCCCGTCGCACGTGACATAGTATATAAGAAGTTGACGAATGCCATACGTGAGTTTTATTACTCGCAAAAGGTGACACTGTACGAACTTCACGGAAAATTGAGCTCGTACTGGGACGAGTTGAAGGCTGTGGGTTTCGACAGGAAGTTAACCAAGATGGATCTGGATGAAGACGTTAATGTCGTCGATTTTTCCTCGAAGGTGTTAATAGGAAGGAATGGTTCCCGCCCTTTTAGAAATACAGTAAACTCTCACGAGTTTATGTTTTGTGATGACGGGTTGGTACCGTGCCCGGGTTCGAAAAAACGCGATTTTGCTTTAATATCTAGTCAAACGTCGTTCGTCGCCGCAAACTCGTTTCTGCGAGCTGTAGACGGTAAAGATTTGACGTTCACTAACTCGGGCCACAGTATCATAGTCTACGAAGCTCCTCCCGGAGGCGGGAAGACTCACTCTTTGGTGAAGTACTTTTCCGACTACTGTACTAAAGTATCCTGTTTGGTGGTTACTGCCAACAAAAATTCGCAAGCGGAGATTTCTCAAAGAATCTCCAAAGAACTCATGGATAGGAAGATGGTTGCGAAACACGTCATGAAAACTGCTAGTAGGGTGTTTACAGTGGACTCCTATCTGATGAATCATATTCATCTCAAGACTGAATTGTTATTTGTTGACGAGTGCTTTATGGTTCATGCTGGGGCGATCGGGGCCGTTGTAGAATTTACTTCTTGTAAAGCAGTAGTTTTCTTCGGTGACAGTAGGCAAATTCATTATATTCACCGAAACGACTTCGGTGTGTCGTTGTTACACGATATAGACGCGTTTATACAACCGGAGCACCGCGTTTACGGTGAAGTATCTTACAGATGCCCTTGGGACATTTGTGAGTGGTTGTCCAAGTTTTATCCAAGACACGTAGCTACCGCTAATATCGCAAGCGTTGGAAATCAAGTGTGTCTATAGAGATAATAAACGGATACGACGACGTTCCTTACGAAAGTGACGCGAAGTATATCGTTTACACACAGGCAGAAAAGAATGAATTACAGAAGCATCTTGGCCGTTTGACAGTGGGCCGTACTAAAACGGTACCCATCGTTAATACGGTTCATGAAGTTCAAGGGGAGACATACAAGAGGGTTCGTTTGGTGCGGTGTAAGTATCAAGAAGATACTCCCTTTTGTTCGGACAACCACGTTGTTGTGGCGTTGACTAGACACGTTGACTCTCTAGTTTATTCGGTGTTGAACAGCAGAAGATACGACAAGACTGCTTCCAGCATAGACGAGGCGAGAGAGATTTTTGATAAATTTCGATCGGCGAATCATTCCCACGGTTCGTCGTCGTTGGAGTGGTACCTCGAGAAGTACCCTAATGAGTACAAGGGTAGTAAAGCGTCTTCGGCTCCGTTAAGTTGTATTAACGAGTTTCTTAACGAGGTCGTCGTTGGCTCCTCGGTGGTGCAATTAGGAGATACTTCTGAGGAATTAAGCTCTCGTCCCTTTGAGTCTGGTTGTGACAACATCACTATTAGGGACACCGCTCCTCCAGATTCTGGTAATTTACACGAACCGGCTCGTGTTCGGCGTGGTAAGGTCGCAGGCAATTCCGCCAAGAAAAGCGTCCCTACAAGAAAATCTTCTGTCGTACGAAAGTCGTAATTACAACTTTATAAAGACGGAGCGGTACGTGGGGCCTGAGAACTTTGGTAGAGCGATGGCAGCGGCTGTACTCGACAGATGATTTAAGATGGAAGAAGTGGCGAAGATAAGGAGTGACATAATCGCTCTGACAGAAGCTAATATTGCTAAATGGCTCGACAAGCGCACTCCGTGTCAAGTGAAGTCAGTGCAAGCGGAGCTTAAGTTACCGTTTGCCGCGGAAGAGCAAATTACTAATTATAAGTTAATGGTTAAACGTGATGCTAAGGTAAAACTTGATGACTCTTGCTTGTCTAAACATCCAGCCGCACAGAACATTATGTTCCATAAGAAGTTTATTAACGCTATGTACTCCCCGTGCTTTGACGAATTCAAGAACAGGGTGCTGTCGTCGTTGAACAGAAATATAGTGTTCTTTACGGAGATGACGAACGCTGGGTTGGCGGAAGTTATCAGGAGGGTTATAGGTGATGACGACAATCTATTTGTCGGGGAGGTAGATTTCAGCAAGTTTGATAAATCGCAAGATTTGTTCATCAAAGAGTACGAACGCTCTTTGTATTCTGAATTTGGTTTCGACGACGAACTTCTTGACCTGTGGATGGAAGGTGAATACCGCGCTAGGGCTACCACGTTGGATGGCCAATTAAGTTTTTCGGTCGACGGTCAACGTCGTTCGGGAGGTTCGAATACGTGGATTGGGAACTCCTTGGTTACCTTGGGTATTCTTTCTTTATACTACGATGTTTCGAAGTTCGAATTGCTTCTCATCTCTGGCGACGACTCTTTGATCTACTCTAGAGCACCGATTAGCAACTTCTCTTCGGAAATTTGTTTGGAGACAGGTTTTGAAACTAAGTTTATGTCTCCTAGCGTACCATACTTTTGTTCGAAGTTCGTGGTTCAAACAGGAAACAAAACGTGTTTTATACCGGATCCTTACAAGCTACTGGTCAAGCTGGGGGCTCCTCAGTACAAATTGACCGACGACGAACTTTTTGAGCTGTTCACATCTTTTAAAGATATCACTCAAGATTTTGGTGATCAGGTGGTCCTAGAGAAACTGAAGTTGTTGGTAGAGGCTAAGTACGGCTTTACTAGCGGAACTACTATGCCCGCTCTATGTGCTATACATTGCGTGCGGTCTAACTATTTGTCTTTTGAAAGGTTGTTTCCCTTTATTAGAGGTTGGTATGTTGTCGACGCTTTAAAGCTTAGACAACTGAGGAAGTTCGCCAATTTGATCTGTGAACGTGTGGTTTACGATAATCGCGTGGGTTATTTTTCGTACTTTGACAATCCGTTTACTAAACCCGACGCTAGCGATGGTCAAGCGGATGACTTAGCGACAGGCTGATAGTTTGTTCAGTTCTCGCTGAGAGCTAACACAGGTAGTTGAGTCGAGATGTTTGCCTTCGCGAGCGAAAACCAAGACATATTAGAAGAAAAGATTTTTCGCCGTAGAACCTGCCATCGTAAGTATTTGGATGACGTGGTTAGGGACTTTACCATTGATATTGGTTATGATACTGTCGATCGTGATCCTACGGTATTGGCTGATTATTTCTCGTTGTATTTCTTTTTGCTTAACAATGATAACATTGGGCCTTTAGCAGCTTCGATTATAGTAAGCCCACCAGTAAGCGGGACTCATAAAATTCGAGCGCACGTCGATAACCAACCAAATCGTGAAGGAAACGTTACTTACGTTAAGACTGTCGATAAGAGTCGTTTTGTGATTCGCATAAAAGCGATGCCAGCTTCTATGAGAAACCACTACTCCTTTCGGGCGTTTGTTAGTGGTGACGTCGCTAGCGAACGTAGTGAATTTATATGCAGTTTTGTTGGTAGTAGGTTTCTTTGTTGTTGCACACAAACGATATCCGAAAATTTGAACAATGTTTGTTCGTCTTCCTTCTTCTTTAGAGCTGTTTCGGAAACTGCTACTAATGAGTTTTCTGTTGTGACTGATGATGTAGAAGACGTTAAGTACGTAAGAAAGCGAGTCGAGGGTTTTTCACACTGCGCTGACCCGTATCCACCTAGGTGTTATCGTAACGCTAATTTAGGTGATTCTTCAGGGGTCCAAAGTCGCACAATTGAAGAGGAAGGTTATAGGACAGACACTGTAGGTAACGTCGCGGTTACCGTTCCGAACACTCCACTCGTTAATGCCGTCTCTCCGTATGTCGCAGAGTACAACGAAAATACGCGTTCGCGTATCTCGTTAATACGCCGAGTCTGCTGTTACGCCGTTTGTGTTTTAGTGGTGTCTCTTCTTATAATGAGCGGTTTGTTGACCATCATATTCATATGACTTGGTGTGGTAACTTATGGGGCATGGTTAGCTAAAACTCACCGTTTGACTCTGTTTAAACGGGGTTCAATGGACTGTGTAATTCAAGGATTTTTGACTTTTCTAGTTGGTATAGCTGTGTTTTCGGCTTTTGCCGGACTAATTATCATTGTTATAACGATTTATCGGTGCACGACTAAGCCCGTTAGAAACGCCTCTCCTTACGGCACTCACGTCACTGTCTAAGCGGTATGGTGCTTCTGGGTTTAGACTTTGGTACCACGTTTTCGACGGTGGCTATGGCTACATCTTCTGAGTTAGTTATACTTAAACAATCCAATTCGTCGTACATACCTACGTGTTTGTTTCTGCATGCAGATCCTAACAGCGTGTCTTATGGTTACGATGCGGAGTATTTAGCGGCTTCAGGGGAACCCGGCTCGTTTTACAAAGATTTGAAACGGTGGGTCGGTTGTACTGAGAAAAACTACCAAAGTTATTTGCACAAGTTATCGCCTTCCTATAAGGTGATAGTAAAAGAGTTCGGAATTAAGAGTATGCCGGTTCCGTATATGTCGCCTCTTAATAATGATCTTGGGCTCAGTGTCGCTTTGCCTTCTTTGATCGCTTTATATACCAAATCGATTTTATCGGATGCGGAGAGAGTGTTCAACGTGAGTTGCACTGGAGTTATATGTTCGGTACCTGCTGGTTATAACACATTACAACGAGCTTTTACACAACAAAGTGTGTCCTTGTCGGGTTATACTTGCGTGTACATTATTAATGAACCTTCCGCTGCCGCTTACTCCACTTTACCTAAGTTGAGTTCGGCGGATAAGTACTTGGCCGTTTACGACTTCGGCGGTGGGACCTTTGATGTTTCTATAGTTAGTGTTAGGTTACCCACGTTCGCCGTTAGAAGTTCGGGCGGTGATATGAACTTAGGCGGTAGAGACATCGATAGAAAATTATCTGATAAAATATACGAGTTGGCTGATTTTTTACCGCAAAAAGAACTGAATGTTTCCAGTTTAAAGGAAGCTTTATCTCTTCAAACAGATCCAGTCAAGTATACTGTAACTCATTACGGGATGAGTGAAACCGTATCAATCGATCAAACGACGTTGAGGGAGATAGCTTCGGTGTTTATAACTCGAACGATAGACATACTTACACAAGTTAAGGCTAAGTCTAGCATGCCCGAGTCGCAAAGCTTGAAGCTAGTGGTAGTCGGTGGAAGCTCGTACCTACCAGGGTTGCTGGATACTTTGGAAACTGTACCTTTTGTGTCTGGAATAATACCAGTGGAAGACGCAAGGACCGCCGTTGCTAGGGGGTGCGCTTTATATAGCGAGTGTTTGGATGGTAGGTCCAAGGCCTTACTAATAGATTGCATTACGCATCATTTGTCGGTTACGACATTTAGTGCAGACTCGGTTGTTGTTGCTGCGGCCGGAAGTCCAATTCCTTTTGAAGGAGAACGCAAACTCACGTTGCGTAAGTGTGTTAGTACATCGAATTATCAAGCAAGGATGTTCGAAGGAGATTACGAAAAAGTTTTTCGAAACGAACGTATATACGCAGCTTCGGTGTCATTGTTTACTTTAGGAGTTAACTGGCGCGTGCCTAACGACGTTGAGATGACTCTCGTGACCAAAGTGGACTCAATGGGTAAAGTGGAATTCTACCTTAAAGGTCCATCTGGTGAGTTAGTTAACGTGCAAGGTACTTCACATTATGATTATGTTGGTATGCCTCATCCTACTAGAAAGTTGTTGAGGCTTAGCGATTACAATGTAAACTCCGCCGCTTTAGTTTTAGCTTTGACGTTGACTCGCGAAAAACGAGAAAAATTTCTTTTGCGAACTTTATTTGATACTTTACTAGCGGACTTGCGAAAGACCGCAAGTTTAAGCGAATATTCTAAGAAATACCCGATTACTCGAAACGACATCGATGTCGTCTCATCACGTATGGGGATCGTTGTTTCGAAAGTTTTACGGGGAAGCGATTTGGAAAGAATACCTCTCTGAATCAACTCGAAGTTTCGACGAGAGAAACGTATCGTTAGACCACACTCTAAATTCGGGTGTGGTCGTCCGTAGGCAAAGTCTTTTGAACGCGCCTCAAGGAACTTTCGAGAATGAGTTAGCGCTATTATACAATTCGGTAGTAATTAACGATTTTGTTGAATTGACTGGTATGCCGTTGAAGTCTCTAATGACAGGTGTTGAGGACCGTAAGGTACCTGACGAGTTGATATCCGTTGACCCGCATGAAGTTGGGTGTAGATTCACGTTGAATGATGTAGAATCATATTTAATAAGCAGGGGCGAGGATTCCACTGATGTAACAGCGGTTGAGCACTCGTGGTGTTTGAGCAATTCTTGTGGTAAATTGTTAAGTTCGACTGAAATAGATGCTTACAAAACCATGGTGTTTACTAAGACTTTTGATAGTGGTGTATTCGGGGTGACCACTAAATTAGAGACGTATCTATCGTATTGCATATCATTGTACAAGAAACATTGTATGAAAGACGATGACTACTTTAACCTTATATTACCTATGTTTAATTGTTTGATGAAAGTGCTGGCGTCGCTTGGTTTGTTTTACGAAAAACATACTGACAATCCGCTGCTGACCGGCATGCTCATAGAGTTTTGCCTAGAAAATAAGGTGTATTACTCTACTTTTAAAGTAAATTTAGACAACGTTAGATTGTTTAAGTCTAAAGTGTTGCCTGTGGTGTTAACGGTCTGGGATATATCTGAGCCTGATGACCCGGTGGATGAGAGAACGCTAGTTCCTTTCGACCCTACAGATTTCGTGCTTGATATACCCAAACTGAATATACACGACACTATGGTGGTGGTGGGTAATCAAATCAGACACTTAGAGCACGTGGTTGAGAGCGATGCATTAGACGACTTGTCTCAACACGTTGACTTGAATTTAGCAGCGGACAATCCCGATCTACGTGTTGATTTGCGTTGGGCAGGGATGTTTGTGTATTACGGCATATATCGGTGTGCTGTAGATAGAGTGGTGGAACGACCGGCATTATTTAATCTACCGCAGAAGTTGTTGAGTCAAGACGACGGTGAATCATGCTTGTTGCGTATGAGTTCCGTTGAAACCTTATTCAATCTGGTGCAGAAGGTGAATAAGGATATAAATATTAGGCGTCAATTCATGGGACGTCACAGTAAAGTGGCTTTGCGGTTGTATCGCAATTTAGGTTTGAAGTTTCCTCCAATTTCCTCAGTTAGGTTACCAGCTCATCACGGCTACTTATACGTCGACTTTTACAAAAGAATACCTGATGATGCTGTTGACGCGGACGAACTTGAAAGTTTACGTCAATTACGTTCATCCGTAGACGTTATGTGTAAGGACAGAGTGTCAATCACGCCTCCACCGTTTAATCGACATAGAAGGGGTTCTTCTAGAATACTTAGAGGTCGAGGCGCACGCGGTGCGAGCTCGCGTTATATGAGCAGAGACGTGGCAACTACCGGTTTTAATTTACCCTTTCGTTATGGCAGGTTACACGACACTTCCTAAAACTGATGACAAAGAAATGGATCCGGTGAGTGCCGCTGTGCCCGGTAAATACCCGGACGTTATTGAAAAATTTGTGACCAACAGGTCAGTAGATGCGTTAATAGAAAGCGTTATTAGCAAGTTGGATACTAATTCAATATACGAAGATTCCACTGAAAAATTTACTGGTGAGCAACTGAAGTACGTCATGGTTACTATGGACACTTTCTTACTAGAAAATTACAAAACGAAAACGGAAGATCTGCTGGTTCACTTGGCTATGATTCAAAAGAGGTTGTGCACTATATCTACGAGTACTAAAACCAAGTTTCGTGATAAAGGTTGTATCAGTTATGTACAAGGGGGTTTACGATATAAGTTAATGGATAAGGTAGTTTTTCCTTTTATTATATCTAAGTTTACTGACAGGGAGACTCCAAACGCTCTACGTAAGTATGCTTGTACTTTTGAGGAGTTACACTTGTGCATGGCTAGGTTGAGACCCGACTTGTACGAAAACAAAAGGACGACCAAAGCTGGGACTCCGCATTTAAAGGGCTACTTATCAGCTGACTTTCTTACAGGTTCCCTCCCAGGATATTCCGAACATGAACGGGGTATCATTCTTCGAGCGTCAGAATCTATGTTAGCTAGACGTCAAGGTTATGAGGAAGCTACCGAGCTTCTTAACTTACGCGATTTAGGAAGGTATTTGTAGTTTGTTTGCGGACGGTGGTATTACTCCATCCCATGAGCACTGCTTTAAGGGTCGTTAATTGACGACTCTTGATATTTACTAAGTTTGAGTTATGGACGACGAGACAAAGAAATTGAAGAACAAAAACAAGGAAACGAAAGAAGGCGACGATGTTGTTGCAGCTGAGTCTTCTTTCGGTTCGTTAAACTTACACATCGATCCGACTCTGATAGCGATGAACGATGTGCGTCAGTTGGGTACCCAACAGAATGCCGCTTTGAACAGAGATTTGTTTCTTACTTTGAAAGAGAAGTATCCTAACTTGTCTGATAAAGATAAGGACTTTCACATAGCTATGATGTTGTATCGTTTAGCGGTTAAGAGTTCATCATTGCAAAGTGATGACGACTCTACGGGTATAACGTACACTCGGGAGGGCGTCGAAGTGGATTTGTCTGACAAACTTTGGACTGACGTCGTGTTTAATTCTAAGGGTATCGGTAACCGTACTAACGCCCTTCGAGTCTGGGGTAGGACTAATGATGCCCTTTATTTAGCCTTTTGTAGACAGAATCGCAATTTGAGTTATGGCGGACGTCCGCTAGATGCAGGGATTCCGGCCGGGTATCATTACCTGTGTGCAGATTTCTTGACCGGAGCTGGCTTGACTGATTTAGAGTGTGCTGTGTACATACAAGCTAAAGAACAATTGTTGAAGAAGCGAGGGGCTGATGAAGTCGTAGTTACTAATGTCAGGCAGCTTGGGAAATTTAACACACGTTGATCTATTGCGTTCTGATTCCCGGTTTCTATCGGGATGGTGGAGTTTCATCGTGAACGTGGGTGATATAATCGTTCGGTTTGCGTTACACGTTCCTAGTGAGGATATGCTGAATAGCTTTTCAGCTATATCGAATTGTACGATCATAGCGGACGGTAGTGCTTTACTAAAAGACAACACTGTGGTTGACCGTTTAGAGAGCATGAACCCTTTGGCTTATTTGTTAAAATTAGCGAAAACGACTACTACTATTTGTTTTACTATGTCTAATAAGGTTCTTTTTGGTACTACTAAATCCGAACCGCTTAGTTGTTTAGCTATCACGTCGGATCGAGTTTTATTCAAAGTTATTATGGGTACTAACGTTGATGATTCTCGATGTGGCTGCAGTATCTGGTTTTACAACAATGGGATGTTTCAAAATGGGTTGACCCGTTGTAATAATCTCGTCGCTTTGTTTAGCGCGACTTAGACACGAAGTGACCGTTCGGGTTTAATTGCTGCAATGAGTATTCGACGTGTGTGGTTAAAGGTAATGGCTGTAATTACGGTATTGTGGTATGGTAAAGAACCTTCCATTAGCGAAGGTTACAACGCTCTTATGAATGATGACTTTAAGTTTATCGATACGCATTTTTCAAACGTCTCTTATGCTAAGAAATGTTACGAATTGGCTAATTTCGATTTAGACTTTCTACGCATCGTTATCATTCCCTTAAGTGGTGGTGCGGCGAATGAATCGCGTGCTGATCGCGCTAACGTTTCTGAGATTGTCGAATCGCATATGAGCGATCGAGACAGAATGAGTATCTTGTTGCGTAATAAGCGGATCCAGATTCCTTCGCTCTTACCTTGCGGTAACTAGAGTCTACTCAGTAGTACGTCTACTAGTATAACGTATTGAACACTTTAGTGAGGAGTTTTGTTTGAACCAAACAATATGCGAGCTTACTTTAGTGTTAACGATTACATAAGCCTTTTGGCTAAGGTCGGCGCAGTTGTGGAACGTTTGTGCGATCCCAGCGTAACTCTCACGGAAGTGATGGACGAAATTAATGATTTTAACTCGTTTCTCGCTTTGGTACACTCTATGAAGTCGGACATGAACGGCGATCATCAGGATGGTCACCATGAGATGGGTGAACACAAGTCTCGATTGTTGTGCAATATAGAGGCGAAACTGCGAATACTTCTCGACATCATAAGACGTCGGTTTACTCGCGACAAGCTACTCTGTGCCAGCGCAACAGATACCATGGGTTTCTTCGTTATGAGGTACATGAGTTCTAGTCACACCAGTTTCGAGTCCGTAATGCGAACGGAGCTGAAATTAGTGGTTAAAGCGGTACTGTCGGATTTATCCCGCGCGCATAAACTAGATTTTAGCGAGCGAGCCTTTGCAGCTTACGGTATCCTTTTACAAAAGGGTACTGTAGCGACCGTTTGCGGTCAGTTTGACATTAATTTAGTTTCTCCATCTTGCGTGTAGGTTAATACGTTTCTCAGAACGTGTGGTTGTATTAACTAACTTTAATTCGAACAAATTATTGTTAAGAGTCTGCGAGTTACGATGGACGATACTAGCGGACAAACTTTCATTTCTGTGAACCTTTCTGACGAAAGCAACACAGCTAGCACTGAAGTCAAAACCGTAAGTTTGGAAGCGGATCGCTTGGAATTTTTACGGAAAATGAATCCCTTTATTATCGACGCCTTGATACGGAAAACCAGTTATCAGGGTGCTCGCTTTCGCGCGAGAATAATAGGGGTGTGTGTGGATTGTGGTAGAAAACACGATAAGGCATCGAGGACTGAACGTAAGTGTAAAGTCAATAATACACAATCTCAGAACGAGGTGGCGCATATGTTAATGCACGATCCCGTGAAATATTTAAATAAAAGAAAAGCTAGAGCCTTTTCTAACGCAGAGATGTTTGCGATCGATTTGGTTATGTATACCAAAGAAAGGCAATTAGCGGTTGATTTGGCCGCTGAAAGGGAGAAGACGAGATTGGCTCGTAGACACCCGATGCGTTCTCCGGAGGAAACTCCGGAACATTATAAGTTCGGTATGACTGCTAAGGCAATGTTACCGGACATCAACGCTATAGACGTTGGTGATAACGAGGACACTTCGTCGGAGTACCCAGTGAGTCTGAGTGTTTCTGACGGAGTTCTCCGTGAACACCACTTCATCTGATTGAAGTGGACGGAATAAGTTCCTTGCGGAACTTTATGTCGGGTTGGTAAAAACCCTTATGATGGTGATGTATCACTAGACAATAACCGGATGGGTAAAGTCTTTAAAATGATCGAGGGGAAAATTAACCGTATCCTCTCGTTGGTCTAAGCTCCCACAGAGTGGTAGTGGTCTCAAGTGAGGCTTAACGTATGCGTGAACCAAAGAAGTTCTCCTTAGAGTGTGTGTTGTTTACCCAACACACTGTCCCTATGGGGGGCCAACATAGGTCCA
>JQ798289_A18_consensus
AATTTCTCAAATTCACCCGTACCCTCCGGAAATCACGTCCGGACGCTGCGGGAATCGGTGTAAATCCCGGCAAATTGCCTCACTACGCCCATACAAACAAACATAACATGTCGAAACTCGGAGCTCGCTTCAAGTCCTCGACTTTCGCTGTACGCAGCGATTACGTCATCTCGCGCATCTGGCGCGCCTTTAACACCGTTGGAGTCCTGCACTTCTTCGGTACTGAAACAACCACCAAGGTGGTTAAGGAATTTTCGGCTCCTCAGCCGATAGTCCCTTTACGGAAATCCTGTTTTCCGTTTTCTGTTCGCGCTGCTGTTCGCGCGATTAAAGCTGCCGGACGTCCCATTGACGCTCCGCGCTCCGGATGCCTCTGTGGCCTCCCTGTTATCGACACATCTGGTGTCGTACGTCCCCGCTCTGTCGCGGGCATTTGGAGGTATTCTCTGTGTAAACCTCCCCTTACTGCCGCCGCCAAGAAGTCCATTCGCAAGGCGAAGAAAGATTCTGCTTTCTTTCTTAGCCGGGCTTCTTCACTCTTCTCACGGGAAGTCCCCTGCGGCACGCGTCACAGACTTCGCAGGCGCGTTATGAAACGAGTAGACCCCACCATGCACGAAAGTCCCCAAGACGAGATCAAACATAAGGGACGCCGACATGGCAAAACTTCTGACCTCCCGTATATGGGGGAAGCGGCGTTGGATGATATCCTTCGCTGGATTGAGGGGGTAAATCCCCCGCCGTCGATGGTCGCCATTCCGGTGCCCATCTCTTTCGGCACCTTGCCCACAACGGCATGGTGCTCTCCTGCTGACGCGGCTGTTTTGCGGTGTCGATTGGACTACCATGCAGCGGAGACTTCTTTTCGTAACGAAGGGAAGCATGTGAAGTACGTCTACAATGACGTGTCTTCTGCTGCCGTCCGTCCTCGTACGGTTTCTCCCCGCAAAGGCGGGTCCGTTTTTCCCAGAAAATCTAAACGGGGCGTTGAGGCCCCCTCTGGTAGGGACCATCACACTGCGTTCGGGAAATCTTCCCGCGCCAGCGCTTTCTTCTCTGAGGCGGTTCCCCGCGTTCGTCTGTTCCGCCCAGCGCGAAACAATTTTTTCACTTCCGTCGTCAGCGGACGACGCGTTTGCTACTACAGACCCGGTCCGTGTGGTACGGTGTCTGTTTTAATGTCGGACGGTGTTAACACAGCACGTCTCGACGTTGTTGCTCCGGCGTACTATGCGTACGCTAAATCTTTGGGCGCCAAAGTGCGCTTTTTGTGGGAGTCGTCCGACTTGGACGACGCTAAAGTTCGTGACGGTCAATGTTATGTCCGTCATGTGTTCGACGGGCCTCTCTATTTTGGAAAACGCGCCAACCTTTCCGGGCGAAAAGCACGGGGCATGTCCCCCACAGTGGGTGCATTAAAAGCTTATCTTGTTCGCGAGTACGGTCGCGATTCTCTTAAGGTTCCTATGCGTGGGACCTACACTTTTGGCAGCGTGTTTCACTGCCTGTCGACTAAATCTTCAGTCGACTTGCGATCTATTCCTAACCATCATTTAGTTGGTGGGACGCCTGCCCATGTCTTAATTGGGCAGATTCGTGTTGATGTTCCTGGTGGAGTTTCTAAACCTTCACGTTCAGCTGTTCGCAGGCGTAACAGGCGTTTGCGTAAAGACGGTTTTCTGGGTAGTTCCGATTCGTCTTCTTCGGGAGGGTCGAGATACTGTTCGGATTGTTCAACTCCTCGTAGTTTGCCCTCTCCGTCGGTTATTGGACCTACTCTTGGTCGGATACCAAGTATAAACCGGAAGTTCCGGTTTCCAGCAGGCACTCAGTTGAGTGTTTCTATCCCTAAACGCAATGACGATCGCGTGTACGTATCGGTCGGCCAAGACTTTGATGAGTTGTGCCATGCCGTGTGTACCTACGTTAAGAGGTACAACTCGAGAAAAGCTTTTTACACGCGGTTTGAAAATGGTGAGGATTTTGCCGTTATGCGGCGTGCTTCCGTTGGTGGTCTTCTACCGTATTTCGTGAAACGCGGGGTCGTTTTACGGCTCGTTTCCCTGTGTCGGGCATCGAGGTATGAGCATCATTATGATGCAAGTATTGAAAAGCCCGGCTTGTCGTGGGTGCAGAAGACCAGTTTCCGAATGGTTGAAGTTAATACGTCCGTCGGAAGGAGTCGGACGAGTCGGTTTCTTCCGTTAGCCTTCCGGACCGAATTTACAGGTTTAACTCTGACCAATCCGTCCGGAGTTCTGTTCAAACTGCTTCCGGTGTTGAATGAAAGTTCTTCAACCCGTCTCCGCGGAGCGTCTTCACCTCGAACGCTGATCTCTTGGTTGAAGGGGTCCGGGCTTGGTGTAAAGGGTGGGTTCTCCTAGTCGGCTCCTCGAGTATGCCGCTCGTGGGCAACGATCCACCTGGAACGTGGGAAAGATTTGGGGGATTTCAGTTTTCCCGAGAGGCACCGTGTACAACGCACGTGTAGACGAGCGGTGCTTAAACAAACGTGTTTTGAAGTTGCGGGACACGTCGGCGTCCTCCTTTCTCCGTATAGTTCTTTTGGCTCGTTTGTCGAGTTATCGGCCCTCTTTAAGTGACGGGGAGTTTTTAACAAGTGCGTTACTTCTCGGTTTGTAGCTTGTATCGAGGCGGTTGAATCGGGTCTCGTTACAGTACACTTTCGATCCGACGTGTTTCGCGCCTCGTTCCCGTTTGGTGTCTATCTGTACACTCGTCACGCATTTGACATTTACAGTGGTAAGCTCCTGCAACTAGATAGCTACGGGTTCTCGGAAGACCTGAAGGACGGCTACTGCTATATTCGTCATATTGCTGAGGTCTGTTTGAGTATGGGAAAAGTTTTCTTTAGGAGGGACGTTAACTTAGGGGCGTTCCCTTATGTTTTCGAGGTACAGCACCGTCTTGAGCGGTTGTACGGTAAGCGGGCTGTTGAATACGGCGTTAGAGGATATTTTTCAGCGCCGCGTCTCTACCATTGTTGCTATACCGACTCACCGAGACCCTTGAGATCCTTAAATAAGTACCATAGGATGGGCGGTGAAGACGGACCGCTGTTGATCACGGATACGGACAGACTGCGAGCCGTGGGTAGCGCCTATGAAAAGGTGAAAGGGCGTTTGCCCGATTCATTGCTTGTTCGATCGGTAGAAAAGGATTTGATAGAGTTCAACCAAACTCTAGTCGATGCGCAGCGAGCTAGACCGGGCGTTGTTGTTCCTTTTCAAATGAGTGAGAACCAACAGGTGATGCTCACTAGGGCTTATCCTGAGTTTAATATAAACTTCACTCATTCCGTGCACTCGGATCATCCAGTGGCTGCAGGTTCTAGAGCGTTGGAAAACCACCTCGTTCGTAAATACGCCGGCAGCGACTACTCGGACGTGGGAGGTTGCCCGTTGTTTCACTTGCGTGCGGGTCATTCTGGCGTTCATGTGTGTAGACCAGTATACGATATTAAGGACGCTCACCGTAGGGTGGTTCGCCACCACCAACTCGGTAGAGTCGCGTTGGACCATACTGACGGTTCGAAACAGGTTGGCGCGGTTAACACGAATTCCGTGTGTGGTAACGTTTTAGGGGAGTGTTTTCATGCGTCTGATGCGATTGTTATGGTGCAAGTTTACGATGTACCGTTACGTGAATTGTGCAGAGCTATGATAAACAAGAAAGCTTCGGTGTGTTATATGACCGTGGTTACGCCTGGTGAGCTGTTGGACGCCCGTGAGTCCTTCTTCATCAAAGAGTTAGACTGTTCGGTGGAGTTGGACGCTGTCGCCGATAGGGTTGTCTACTGTTTCAACAATTCAGCGTATACGCATACCTATTCTACGATATGCGAATACATGCGTACTCCTTGTGTGGTAGTGGATGGTTTTCTGTTCACTATAGAGATGGTTTCACTCAGATGCAGCGTTAACTATTATTGTATCACCAAATCGCGGGTTTGTCCGAGAATCAGCGAGATTAAACGGTTACGCTATCGTCGGTGTGATAGTGACTTGATCAGGATCAAGATTCCTCGGTACTCTAGTAAGACTCGTAGTTGTTTACCAGGGTGTTATTATTTGTATTTAGACGCTAAGTTCGTGAGTCGTGTGTACGAATACGTGGTTAATAATTGTGTTGTGGTGAATGCTAAGACTTTCGAATGGACTTGGAACTACATCAAGTCCTGTAAGTCGAGAGTGGTCATCAGTGGGAAGATCATCCATAGGGACGTTCCTATTGCGTTGGAGTATTTGGATGGGTTTTCCGCAGTTATGTTGTCCGCGGGCGTGAAAGGTAGGCAGAACGCAGAAGCGTTTTCTAGGCGTCTAGCGGCCTTTTCAGGCGACACCTCTCTTTTCGAATTGGTGAGGTTCGCCATTTCAGAGAAGTGTCGCGATTTATTTGTGGGCATTCAGGAGGCTGTGGAGAGATGCGTGAAATCGTACCTCAGAAATTCGTTTAATATGAGTTTCGTAGACTTGTCCGATCCTCTGCTCACAATCAGTGAGTACTCGGAGTTAGATGTTCCTATCGATTTACCGGGTTTCGGCTGCATAACGGAAGGAGATGAGGCTAAACTCATAGAAGATGGGGTTAAGTCGGCTTTACTGCGAAAAGCAGTTCGTGACGAGGCGCAACTCATTCTCGAAAGGGGCGGTACGTCAGAGATCGTTCCTTGTGGGGATGATGACACTTCAAGCGGCGATGATTCTACGTGTTTCCTCGATTCGGATGGTGTTTCGCCTTCAGGCGGTAGTTCTGGTGGTTTGCGAGCTGGAGCTGCCCCTTCACTGTTTAGATGTTTGTTGAAGAACTTGGGTGGGGGTTTTTGTATGGCGAAAAGGTTGTTGGAACTGTTGTGCAAGCGGGTAGTTGACTCGTTTTCTCGCTTGAAGCTCGGCACAACTCGTTTAACCTCATTCGCTAACCTGTTACTTGTGAGCGTTTCGCGGAATTTCTTCGATGACACTGTTTTTGCTGCTGTTTGGGAAATAGCGATCAATCTGACCAGGATCGTCGATGGAGTGAGCAAGACAAAATTGGAGTGCTTTCGCAATTTATTTCGATTAATTCCCAAGTTATACGCTGGTTGTAGGGACGTTGTGAAGGACGTTAGTAACGCTTACAAGTCGGCTGTTTTGTTTTCCGCTGAAATTTTTGGTAAGAGTTACTCTAAACTTTGTCAGTTTTGCTTGGAAACGTTTGACGTGGGGCTTATTGAGATTTCGGCCCGTAATTTGGGACTAGAAACTTGCGTTTCAATGGCACAGGCTATTTTTGATGTGTTGATCGCTTTTCCTTTGGGGAGCGTTAGCTTTTCCGTCGTTTGTGCTAGGGTTTTCGGTGCTCTCGCTATGGAAGCGGGATCGAACTTCTTGTTTAAGAAAGTTTTGGGTAAACCCGAAACTCTAGGTGAAGATGCCTTCCGTAGGACCGTAAGTATGGTTTTGAGCGCCAAAGCGTTTGACAAGCTTTCCGTAGATGCGAAAGGCTTAGTTAGGTGCTCTGGTGTTATTCCTGGGGTGTTAAGGATAATACTATCTTCCTTGTTTTCCGAGGCAGACGCTTGGGTGGGTTACAGTAAACATGAAGTTTCTTCCCTTCCCATAGTTACCTTCTGCGTGAAGAAATTGTCTTATTCTTTGGAGCAGTGTAAGGAAGCGTGTATCGCTTTCATTGTCGATTCTGCTAAGAAGATTCTGAAATCTTTAACTTCTGAGTTCACGAATCTTTCCAAAACTCGGAATTAACTAGTGGTGCTAAATCCTTGTATGGACATGTGAGTTCCATACTCTTAGCGTCCAATGGTCTAGTTAACAAGGCAGGGAACGCCGTTGCAGCGGTTAAAGCGGCGGGGAGTGGTCTTAGTAAACGTGTGAGGCACATTCGGCCTCCCTTTCGCCTTGCTCGGTGTGTTAATGAACAGACCAGCGAATACTACTCTGCTAGTGACGAGTCTGAGTTGGATGAGTCGTTGCTTAGTGACACACCCGGTCTTCGCGGTAACGGGAAGTGTAGCGATTTGCTTCGTGTCGTTTCCGGACGCATCTCCGTATGTTGTAGGCGCGCTGTGGAAGCCTTGAGGCGTTTAGTCCTACACGTCGGTGACTGCTTGTACTCGCGCATTATGGACTCTTTTGTGAGGTTGTTCGTAAGAGCCAACACTGCAGTCGGGAAGTGTGAATCCTTCGCTGTCGATTGTGCCACTAAGATTTCTGATTTGGTAGTCGGATATATTGCTTGGCGCAATCTTCATTCCGGTGCGTATTCGACAACTCCAGGATTATCCGGCGGCAGTAGAAATTCTCTTTCCAGGTTCTTGGATGGCGGTCTCATGGTGTGTAATTCAAAATTTTGGTACCGCGTGGCAGACCGGTTTTCAATGAGACTTTTATCGAGCTTGGCTCATCGGGTGAGGACTGCCTCGATAAATGTGTTGTTAGAATTCTTGAAGAACCTCCCAGTTTGTTTAGTTTCGATATACACTTTCATAGAGTGTAGATCTAGGATTTTCCCTTTGAAGGAATTTCTTTGGGGTTTTTGCGTTTTTGTTTGGAACATTGTTAAGGAACTTTCCATATGCATTTACGGAAGTCTCCCCGTTTGCGTTACGAGGTTGTGTAATAGGGCGTTCCGTCGCGGTTCCAACGAAGGTGACGTGCGTACGCTTCAAGTGATCACCGAAGCCGAAAACCGAATCGAGTTTTTGCGAGAAGTTCTCGCCGAAATGGCACGGTATCGTGCTTCTCTCGAGATACCTGTACCAGGGTCGCCTGATAGTCCTTTGTTTCCACCAACATACGGTGAGATTGAGGAGTTAGGTAACGATTCCTCTGACAGTGCCCGATTGATAGGTGTGGACAATGGTTCAGATTCAGTGCCTACTGAAGGCGAAGCGGAACTAGATTCGGATGGCGATAGCGATGACTCAATACCTCTAGATCGCGACTTTGAGCAAATCGGAGGTCTTGGCGGAAGCGGTAACGTTGACTTCTTTCGTTTAGGGCTGAAGTTCGTGTGGAGAATGTTGCGTAATTTGTTTAACTTAAGAGCCGTTAAATTCTCCTATGGGTTAGCTCTTCAATGTATATTTAACGGCGGTTCAATGGCCAGTTTACGTCGCGACTGTTATTCAGTTTCGGCAACTGTTTACCGTTTGAGCTCTTTAGACACGTTTGTAGTGTGAGGTGGCTATCAAAGAGCTTAGCACTACGTGTTCGTAACAGGCTAATTTGTGACGAAGAAACGGTCGAACGTTTCTTCAGTTTTTCGCGATTTTTGTACGATTCGCGTTACTTATCGGACGTGTTTTCGGTGTTGGAGAGGGTCGATTTTTACTTAAGTTATCTATTCTCGTTGCCGAAGAGGTGTCTTACGCGTAACCGTAGTGTCCGAGTTTGCGCTAGAGCTCCAGTTCGCGTAATTAGGGACGTGGGACTTGTAGAAGACGGCAAGAAGTCTTTAACCGAAGTGTTGAACTCTTTGGACTCATTGAAAGTGTCCGACCATAAAGGGAAGTCAGCACTTATTGAAAGTGATGGTTCCGACTCCGAGAGCGGTCGTTCGTTCGGTTCCCGCTCGTTCGGTTCCGTCAACGAGGAAGTCTTAAACGCGGTAAACGGTGATGGCGTTTGCGAAAAAGCTCCGTTGATGAAACACGCTACCGCGCTTAGCAAGTTGGAACCCGACCCTAGTGGTCGTAAAGATATTCCTGTTTCCAAGAAAACCTTTACTCGTGGTGAGTGTTCGGGCGTGAAGTCGAAGGTGGGCATGTGTGACTACCTGGTGACCTTGAACTCTTCGTTTGGTACAGTACCTGACATGTACCCTGTTGCGCGTGACATAACGTATAAGAAACTAACTAACGCCATGCGCGAGTTTTATTACTCGCAAAAGGTAACGTTGTACGAACTTCATGGAAAATTGAGCTCGTACTGGGATGAATTAAAGACGGTAGGTTTTGATAGGAAGTTGGCGAAGATGGATTCGGACGATGACGTTAGTGTTGTCGATTTTAACTCGAAGGTAATAGTGGGGAGGCATGGTACCCGTCCTTTCAGAAATACTGTGAACTCTCACGAGTTCATGTTTTGTGATGACGGATTGGTGCTTTGCCCGGGACCGAAAAAACGTGACTTTGCTTTGATCTCTAGTCAAACGCAATTCGTTGCTGCGAACTCGTTCCTGCGTGCCGTGGACGGTAAAGATTTGACGTTCACTAATTCGGAGCATAGTCTCATAGTTTATGAGGCTCCTCCCGGTGGTGGAAAGACGCATTCTTTGGTAACGTATTTCGCCGATTATTGTACCAAAGTGTCTTGCTTGGTGGTGACCGCTAACAAAAATTCGCAAGCGGAGATTTCTCAAAGAATCTCTAGAGAGTTAATGGATAGAAAGATGCTTGCTAAACACGTTGTTAAAACCGCCGGTAGAGTGTTCACTGTGGACTCTTATCTGATGAACCATATTCGACTCAAGACTGACCTGTTGTTTGTTGATGAGTGTTTTATGGTTCATGCTGGAGCAATCGGAGCGGTTGTTGAGTTCACTTCATGTAAGGCTGTGGTTTTCTTCGGTGATAGTAGACAAATTCATTATATTCACCGGAATGATTTTGGTGTTTCATTGTTGCATGACATAGACGCATTTATAGAACCACAGCACCGCATTTACGGTGAGGTGTCCTACAGGTGTCCTTGGGACATCTGTGAGTGGTTGTCTAAATTCTATCCGAGACATGTAGCCACTGCTAACACTGGTAGTATCGGGAAATCGAGTGTGTCTATAGAGATAATTAATGGGTGTGACGATGTTCCTTACGATAGTAGCGCGAAGTACATCGTTTACACACAAGCAGAAAAGAACGAACTGCAAAAGCACCTTGGTCGTTTAACCGTAGGCCGGACTAAAGCGGTGCCTATTGTGAACACAGTGCATGAAGTTCAAGGTGAAACATATAAGAAGGTTCGTTTGGTAAGGTGCAAGTACCAAGAGGACACTCCTTTCTGTTCAGATAATCACGTTGTTGTGGCTTTAACCAGGCACGTCGACTCCTTGACTTACTCCGTTTTGAATAGCAGGAGATACGACAAGACCGCTTCCAGTATAGATGAAGCGAGGGAGATTTTTGACAAATTTCGTTCGACGAACCATTCTCACGGTTCTTCGACGTTGGAATGGTACCTTGAGAAATACCCTACTGAATATAAGGGTAGTAAAGCTTCTTCGGCGCCGTTAAGTTGTATTAACGAGTTTCTTAACGAGGTCGTTGTCGGTTCTTCTGTCGTGCAGTTGGGTGATGTGTCTGAAGAGCTGAGTTCACGTCCCTTTGAATCAGGGTGTGATAATGTTACCGTAAGAGACACTGCCCCTCCCGACTCCGGTAACCTACATGAACCGGCTCGCGTTCGGCGTGGTAAGGTCACAAGCAATTCCTCCAAGAAAAGCGTCGCTACAAGAAAACCTTCTGTCGTACGAAAGTCGTAATTACAACTTTATCAAGACAGAACGGTTTGTTGGACCGAGCGATTTTGGTAGGGCGATGGCTGCTGCCGTTATCGAACGTTGTTTCAAAATGGAAGAGATGGCTAAGATAAGGTGTGATATTATAGCCCTTACCGAGGCTAACATTTTGAAATGGCTCGATAAGCGCACTCCTTGTCAAATAAAGGCCGTGCAGGCTGAGTTGAAGCTTCCCTTTTCGGTGGAGGAGCAAATTACCAACTTTAAACTGATGGTTAAACGTGATGCTAAGGTAAAACTTGATGACTCGAGTCTGTCTAAACATCCTGCCGCACAGAATATTATGTTTCATAAGAAGTTTATTAAAGCCATATTTTCCCCATGTTTCGATGAGTTCAAAAATAGAGTGTTATCCTCGCTTAATGATAATATCGTATTCTTTACTGAAATGACGAACGCTGGGTTAGCGGAAGTTGTCAGAAGAATCATTGGTGATGACGATAACTTTTTGTTGGGGAAGTGGACTTCAGTAAGTTCGATAAGTCTCAGGATTTGTTCATTAAGGAGTACGAACGTACGTTATATTCCGAGTTTGGGTTTGATACCGAACTTCTCGATGTGTGGATGGAAGGTGAGTATCGCGCTAGGGCGACTACTTTGGATGGTCAACTGAGTTTTTCAGTTGATGGTCAGCGTCGTTCTGGAGGTTCGAATACTTGGATTGGGAATTCTTTGGTCACTCTAGGCATTCTCTCGTTATATTACGACGTTTCAAAGTTTGAGTTACTCCTCGTTTCCGGTGACGATTCTCTGATCTATTCAAGTGAAAAGATAAGCAACTTTTCTTCCGAAATTTGTCTAGAAACAGGCTTTGAGACTAAGTTTATGTCTCCGAGTGTGCCGTACTTTTGTTCAAAGTTTGTGGTTCAAACTGGTAACAAAACATGTTTTGTGCCTGACCCTTATAAATTATTGGTAAAGTTGGGGGCTCCACAAAACAAGTTAACCGACGATGAGTTATTTGAGTTGTTTACTTCTTTTAAGGACATAACACAGGACTTTGGTGATCAAGTGGTTTTGGAGAAGTTGAAGTTGCTAGTCGAAGCTAAGTATGGGTTTACTAGCGGAACTACTATGCCCGCTCTATGTGCTATACATTGTGTACGGTCTAATTATTTGTCTTTTGAAAGGTTGTTTCCCTTTATTAGAGGTTGGTATGTTGTCGACGCTTTAAAGCTTAGACAACTGAGGAAATTCGCCAATTTGATCTGTGAACGTGTGGTTTACGATAATCGCGTGGGTTATTTTTCGTACTTTGACAATCCGTTTGCTAAACCCGACGCTAGCGATGGCCAAGCGGATGACTTAGCGACAGGCTGATAGTTTGTTCAGTTCTCGCTGAGAGCTAACACAGGTAGTTGAGTCGAGATGTTTGCCTTCGCGAGCGAAAACCAAGACATATTAGAAGAAAAGATTTTTCGCCGTAGAACCTGCCATCGTAAGTATTTGGATGACGTGGTTAGGGACTTTACCATTGATATTGGTTATGATACTGTCGATCGTGATCCTACGGTATTGGCTGATTATTTCTCGTTGTATTTCTTTTTGCTTAACAATGATAACATTGGGCCTTTAGCAGCTTCGATCATAGTAAGCCCACCCGTGAATGGGGCTTACAAAATTCGAGCACACGTCGATAATCAACCGAATCGTGAAGGAAACGTAACTTATGTTAAGACTATGGACAAAAGTCGGTTTGTGATTCGCATAAAAGCGATACCGGCTTCTATGAGAGGTTACTACTCTTTTCGAGCGTTTCTTAGTGGCGACGTCGCTAGCGAACGTAGTGAATTTATATGCAGTTTTGTTGGTAGTAGGTTTCTTTGTTGTTGCACACAAACGATATCCGAAAATTTGAACAATGTTTGTTCGTCTTCCTTCTTCTTTAGAGCTGTTTCGGAAACTGCTACTAATGAGTTTTCTGTTGTGACTGATGATGTAGAAGACGTTAAGTACGTAAGGAAACGAGTCGAGGGGTTTTCGCATTGCGCTGACCCGTATCCTCCTAGGTGTTATCGTAACGCTAACTTAGGCGATTCTTCAGGGGTTCAAAGTCGCACGATTGAAGAAGAAGGTTATAGGATGGATACCGCAGGTAACGTCGCGGTCACCATCCCGAACACTCCACTTGTTAACGCCGTCTCTCCGTATGTCGCAGAGTACAACGAAAACGCGCGTTCGCGTATTTCATTAATACGGCGAGTTTGCTGTTATGCCGTTTGCGTTTTAGTGGTGTCTCTTCTTGTAATGAGTGGTTTGTTAGCCGTTATATTCATATGATTTGGTGTAGCAACTTATGAGGTGTAATTAGCTAAAACTCGCCGTTTGACTCTGTTTAAACGGGTTTCAATGGACTGTGTGATTCAAGGATTTCTGACTTTTCTGGTTGGTATAGCTGTGTTTTCGGCCTTTGCCGGACTGATTATCATTGTTATAACGATTTATCGGTGTACGACTAAGCCTGTTAGAAACACCTCTCCTTACGGCACTCACGTCACTGTCTAAGCGGTATGGTGCTTCTGGGTTTAGACTTTGGTACCACGTTTTCGACGGTGGCTATGGCTACATCTTCTGAGTTAGTTATACTTAAACAATCCAATTCGTCGTACATACCTACGTGTTTGTTTCTGCATGCAGATCCTAACAGCGTGTCTTATGGTTACGATGCGGAGTATTTAGCGGCTTCAGGGGAACCCGGCTCGTTTTACAAAGATTTGAAACGGTGGGTCGGTTGTACTGAGAAGAACTACCAAAGCTACCTGCACAAGTTGTCACCTTCCTATAAGGTGATAGTGAAAGAATTTGGAACTAAGAGTATGCCGGTTCCATATTTGTCACCTATGAATAACGATCTTGGGCTCAGCGTCGCTTTGCCTTCATTGATCGCTTTATATGCCAAATCCATTTTATCGGATGCAGAAAGAGTGTTCAATGTGAGTTGCACTGGAGTTATATGTTCGGTACCTGCTGGTTATAACACGTTACAGCGAGCTTTTACACAACAAAGTGTGTCCTTGTCGGGTTACTCTTGCGTGTATATTATTAATGAACCTTCTGCTGCCGCTTACTCCACTTTACCTAAGTTGAGTTCGGCGGATAAGTACTTGGCCGTTTACGACTTCGGCGGTGGGACCTTTGATGTTTCTATAGTTAGTGTTAGGTTACCCACGTTCGCCGTTAGAAGTTCAGGTGGTGATATGAACTTAGGCGGTAGAGACATCGATAGAAAATTATCTGATAAAATATATGAGTTGGCTGATTTTTTACCGCAAAAAGAACTGAATGTTTCCAGTTTAAAGGAAGCTTTATCTCTTCAAACAGATCCAGTCAAGTATACTGTAACTCATTACGGGATGAGTGAAACCGTATCAATCGATCAAACGACGTTGAGGGAGATAGCTTCGGTGTTTATAACTCGAACGATAGACATACTTACACAAGTTAAGGTTAAGTCTAGTATGCCCGAGTCGCAAAGTTTGAAGCTAGTGGTAGTCGGTGGAAGCTCGTACCTACCAGGGTTGTTGGACACTTTGGAAACCGTACCTTTTGTGTCTGGGATAGTACCGGTGGAAGACGCAAGAACCGCTGTTGCTAGGGGGTGCGCTTTATATAGCGAGTGCTTGGATGGTAGGTCCAAGGCCTTATTAATAGATTGTATTACGCATCATTTGTCGGTTACGACATTTAGTGCAGACTCGGTTGTTGTTGCTGCGGCCGGAAGTCCAATTCCTTTTGAAGGAGAACGAAAACTCACGTTACGTAAGTGTGTTAGTACGTCAAATTATCAAGCAAGGATGTTCGAAGGAGATTACGAAAAAGTTTTCCGAAACGAACGTATATACGCAGCTTCGGTATCATTGTTTACTTTAGGAGTTAACTGGCGCGTGCCTAACGACGTTGAGATGACTCTCGTGACCAAAGTGGACTCAATGGGTAAAGTGGAATTCTACCTTAAAGGTCCATCTGGTGAATTAGTTAACGTGCAAGGTACTTCACATTATGATTATGTTGGTATGCCTCATCCTACTAGGAAGTTGTTGAGGCTTAGCGATTACAATGTAAACTCCGCAGCTTTAGTTTTAGCTTTGACGTTGACTCGCGAAAAACGAGAAAAATTTCTTTTGCGAACGTTATTTGATGCTTTACTAGCAGACTTACGAAAGACCGCAAGTTTAAGCGAATATTCTAAGAAATACCCGATTACTCGAAACGACATCGATGTCGTCTCATCACGTATGGGGATCGTTGTTTCGAAAGTTTTACGGGGAAGCGATTTGGAAAGAATACCTCTCTGAATCAACTCGAAGTTTCGATGAGAGAAACGTGTCGTTGGACCACACTCTGAGTTCGGGTGTGGTCGTCCGTAGGCAGAGTCTTTTGAACGCACCTCAAGGGACTTTCGAGAACGAGTTAGCGCTATTGTACAATTCGGTAGTGATTAACGATTTTGTTGAGTTGACTGGTATGCCATTGAAGTCTCTGATGACAGGTATTGAGGATCGTGAGGTACCTGACGAACTAATATCGGTTGACCCGCATGAAGTCGGATGTAGATTCACGTTGAATGACGTAGAATCATATCTAATGAGCAGGGGTGAAGATTCCACTGATGTGACGGCGGTGGAGCACTCATGGTGTTTGAGCAATTCTTGCGGTAGATTATTAAGTTCGACTGAAATAGATGCTTACAAAACCATGGTATTTACTAAGACTTTTGATAGTAACGTATCTGGGGTGACCACTAAATTAGAGACGTATCTATCGTATTGCATATCATTGTACAAGAAACATTGTATGAAAGACGATGATTATTTTAACCTTATCTTACCTATGTTTAATTGTTTGATGAAAGTGCTGGCGTCGCTTGGTTTGTTTTATGAGAAACATACTGACAATCCGCTACTGACCGGCATGCTCATAGAGTTTTGCCTAGAAAATAAGGTGTATTACTCTACTTTTAAAGTAAATTTAGACAACGTTAGATTGTTTAAGTCTAAAGTGTTGCCTGTGGTGTTAACGGTTTGGGATATATCTGAGCCTGATGACCCAGTGGATGAGAGGGTACTAGTTCCTTTCGATCCTACGGATTTCGTGCTCGATTTACCTAAATTGAATATACACGACACGATGGTGGTGGTGGGTAATCAAATCAGACAGTTAGAACACGTAGTTGAGAGCGATGCTTTAGACGATTTATCACAACACGTTGATGTACGTTTAGCAGCGGACAATCCCGATCTACGCGTCGATCTGCGTTGGGCAGGAATGTTTGTGTATTACGGTATTTATCGGTGTGCTGCTGATAGAGAGGTAGAACGACCAGCGTTATTTAGATTACCGCAGAAGTTATTGAATCAGGATGATGGTGAGTCGTGCTCATTATGCATGAGTTCCGTCGAAGCTTTATTTAGTCTGGTGCAGAAGGTGAACAGGGACATAAACATTAGGCGTCAGTTCATGGGACGTCATAGTAAAGTGGCTTTGCGGCTGTATCGCAGCTTAGGTTTAAAGTTTCCACCGATCTCTTCAGTTAGGTTACCAGCTCATCACGGTTATTTATACGTCGATTTTTACAAAAGAGTACCTGACGATGCTGTTACCGCCGACGAACTCGAGAGTTTACGTCAATTACGTTCGTCCGTGGACGTCATGTGTAAGGACAGGGTGTCAATCACACCTCCACCGTTTAATCGACATAGAAGAGGTTCTTCTAGAATACTTAGAGGTCGAGGCGCACGCGGTGCGAGCTCGCGTCATATGAGCAGAGACGTGGCAACTTCCGGTTTTAATTTACCCTTTCATCATGGCAGGTCATACGATACTTCCCAAAGTTGATGATAAAGAAATGGATCCGGTGAGTGCCGCTGTGCCCGGTAAATACCCGGACGTCATCGAAAAGTTTGTGGCAAATAGGTCTGTAGATGCGTTAATAGAAGGCGTTATAAGTAAGTTGGATACCAATTCGATATACGAAGATTCCACTGAAAAGTTTACTGGTGAGTACTTAAAGTACGTTATGGTTACTATGGACACTTTCTTACTAGAAAATTACAAAACGAAAACGGAAGATCTGCTGGTTCACTTGGCTATGATTCAAAAGAGGTTGTGCACTATATCTACGAGTACTAAAACCAAGTTTCGTGATAAAGGTTGTATTAGTTATGTACAAGGGGGTTTACGATATAAGTTATTCGATAAAGTAGTTTTTCCTTTTATTATATCCAAGTTTACCGACAGGGAGACTCCAAACGCTCTACGTAAGTATGCTTGTACTTTTGAGGAGTTACACTTGTGCATGGCTAGGTTGAGACCCGACTTGTACGAAAACAAAAGGACGACCAAAGCTGGGACTCCGCATTTAAAGGGCTACTTATCAGCTGACTTTCTTACAGGTTCCCTCCCGGGATACTCCGAACACGAACGGGGTATCATTCTTAGAGCATCTGAATCTATGTTAGCTAGACGTCAAGGTTACGAGGAGGCGACCGAGCTTCTTAACTTACGCGATTTGGGAAAGTATTTGTAGTTTGTTTGCGGACGGTGGTATTACTCCATCCCATGAGCACTGCTTTAAGGGTCGTTAATTGACGACTCTTGATATTTACTAAGTTTGAGTTATGGACGACGAGACAAAGAAATTGAAGAACAAAAACAAGGAAACGAAAGAAGGCGACGATGTTGTTGCAGCTGAGTCTTCTTTCGGTTCGTTAAACTTACACATCGATCCGACTCTGATAGCGATGAACGATGTGCGTCAGTTGGGTACCCAACAGAATGCCGCTTTGAACAGAGATTTGTTTCTTACTTTGAAAGGGAAGTATCCTAACTTGCCTGACAAGGATAAGGACTTTCACATAGCTATGATGTTGTATCGTTTAGCGGTTAAGAGTTCATCATTGCAAAGTGATGACGACTCTACGGGTATAACGTACACTCGGGAGGGTGTTGAAGTGGATTTGTCTGACAAACTTTGGACAGACGTCGTGTTTAACTCTAAGGGTATTGGTAACCGTACTAACGCCCTTCGAGTCTGGGGTAGAACTAACGATGCCCTTTATTTGGCTTTTTGTAGACAGAATCGCAATTTGAGTTATGGTGGACGTCCGCTAGATGCAGGGATTCCGGCCGGGTATCATTACCTGTGTGCAGATTTCTTGACCGGAGCTGGCTTGACTGATTTAGAATGTGCTGTGTACATACAAGCTAAAGAACAATTGTTGAAGAAGCGAGGGGCTGATGAAGTCGTAGTTACTAATGTCAGGCAGCTTGGGAAATTTAACACACGTTGATCTATTGCGTTCTGATTCCCGGTTTCTATCGGGATGGTGGAGTTTCATCGTGAACGTGGGTGATATAATCGTTCGGTTTGCGTTACACGTTCCTAGTGAGGATATGCTGAATAGCTTTTCAGCTATATCGAATTGTACGATCATAGCGGACGGTAGTGCTTTACTAAAAGACAACACTGTGGTTGACCGTTTAGAAAGCATGAACCCTTTGGCTTATTTGTTAAAATTAGCGAAAACGACTACTACTATTTGTTTTACTATGTCTAATAAGGTTCTTTTTGGTACTACTAAATCCGAACCGCTTAGTTGTTTAGCTATCACGTCGGATCGAGTTTTATTCAAAGTTATTATGGGTACTAACGTTGATGATTCTCGATGTGGCTGCAGTATTTGGTTTTACAACAATGGGATGTTTCAAAACGGGTTGACCCGTTGTAATAATCTCGTCGCTTTGTTTAGCGCGACTTAGACACGAAGTGACCGTTCGGGTTTAATTGCTGCAATGAGTATTCGACGTGTGTGGTTAAAGGTAATGGCTGTAATTACGGTATTGTGGTACGGTAAAGAGCCTTCGATTAGTGAAGGTTACAATGCTCTTATGAATGATGACTTTAAGTTTATCGATACGCATTTTTCAAACGTTTCTTATGCTAAGAAATGTTACGAATTGGCTAATTTCGATTTAGACTTTCTACGCATCGTTATCATTCCTTTAAGTGGTGGTACGGCGAATGAATCGCGTGCTGATCGCGCTAATATTTCAGAAATTGTCGAATCGCATGTAAGCGACCGAGACAGAATGAACATTTTGTTGCGTAACAAGCGGATCCAAATCCCATCGCTCTTACCTTGCGGTAACTAGAGTCTACTCAGTAGTACGTCTACTAGTATAACGTATTAAACACTTTAGTAAAGGATTTTGTTTGAACCAAACAATATGCGAGCTTACTTTAGTGTTAACGATTACATAAGCCTTTTGGCTAAAGTCGGCGCGGTTGTGGAACGTTTGTGCGATCCCAGCGTAACTCTTACGGAAGTGATGGACGAGATTAATGACTTTAACTCGTTTCTCGCTTTGGTGCACTCTATGAAATCAGACATGAACGGGGACCATCAGGAAGGCCACCATGAGATGGGTGAACATAAGTCTCGATTGTTATGCAATATAGAGGCGAAATTGCGAGTACTTCTCGACATTATAAGGCGTCGGTTCACTCGCGAAAAGCTGCTTTGTACCAGTGCGGTAGATGTCATGGGCTTTTTCGTTATGAGGTACATGAGCTCCAGCCACACTAGCTTCGAGTCTGTAATGAGAACAGAGTTGAAGTTAGTAGTTAAGGTGGTACTGTCGGATCTGTCCCGTGCGCATAAGTTGGATTTTAGCGAGCGAGCTTTTGCTGCTTACGGTATCCTTTTGCAAAAGGGTACTGTGTCGACCGTTTGCGGTCAGTTTGACATTAATTTAGTGTCTCCGTCTTGCGTGTAGGTTAATACGTTTCTCAGAACGTGTGGTTGTATTAACTAACTTTAATTGGAACAAGTTTATTGTAAAGTCTGCGAGTTACAATGGATAGTACTAGCGGACAAACTTTCGTTTCTGTGAACCTTTCTGACGAAAGCAACACAGCAAGTACTGCAGTTAAAACCGTAAGTTTGGAAGCGGATCGCTTGGAATTTTTACGGAAAATGAATCCCTTTATTATCGACGCCTTGATACGGAAAACCAGTTATCAGGGTGCTCGCTTTCGCGCGAGAATAATAGGAGTGTGCGTGGATTGTGGTAGAAAACACGATAAGGGGTTGAAGACCGAACGTAAATGTAAGGTCAATAATACACAGTCTCAGAACGAGGTGGCGCATATGTTAATGCACGATCCCGTTAAGTATTTAAATAAAAGAAAGGCTAGAGCCTTTTCTAACGCAGAGATGTTTGCGATCGATTTGGTTATGTACACCAAGGAAAAGCAGTTGGCGGTTAATTTGGCCGCTGAAAGGGAGAAGACGAGACTGGCTCGTAGACACCCGATGCGTTCTCCGGAAGAAACTCCGGAACACTATAAATTCGGTATGACTGCTAAAGCAATGTTACCGGACATCAACGCTGTGGACGTTGGTGATAACGAGGACACTTCGTCGGAGTACCCAGTGAGTCTGAGTGTTTCTGACGGAGTTCTCCGTGAACACCACTTCATCTGATTGAAGTGGACGGAATAAGTTCCTTGCGGAACTTTATGTCGGGTTGGTAAAAACCCTTATGATGGTGATGTATCACTAGACAATAACCGGATGGGTAAAGTCTTTAAAATGATCGAGGGGAAAATTAACCGTATCCTCTCGTTGGTCTAAGCTCCCACAGAGTGGTAGTGGTCTCAAGTGAGGCTTAACGTATGCGTGAACCAAAGAAGTTCTCCTTAGAGTGTGTGTTGTTTACCCAACACACTGTCCCTATGGGGGGCCAACATAGGTCCA
>MH323442_M1
AATTTCCAAAATTCAACCTGTTCGCCCAGAAAATACGTCTGGCACAACAGGGATCCGGAATAGGTCCAGCCTTTAAGCTCTAATATTCCCACAACAAAAATTCAAATATGTCGAAACTCAGAGGAAGCTTCTGGTCTTCGGCGCTCGCTGTTCGCAGCGACTACACGATATCGCGCATCTGGCGCAAACTAAACACCATGGTAGTCCTGCACTACTTTGGTTCTGTTAGAATCACCAAGGTGATTCGCGACAATTCGGCTGATATGCCGATTGTCCCCTTACGGAAATCTGTATTTCCGTTCTCTGTTCGCGCGGCTGTTCGCGCAATTCGTGCCGCTGGGCGTCCTCTCGACGCTCCGCATTCTGGGTGCCTCTGTGGCAATCCCGTTATCAACGCATCTGGCGTTGTTAGTCCCCGCTCTGTCGCGGGTTTCTCGAGGTTTTCTCTGTGCAAACCTCCCCTCACCTCCGCCGCTAAGAAGTCCCTCCGTCAGGCAAAGCGGGAATCTGTTTCCCTCTCTAGCCGGGCTTCTTCTCTCTTCTCCAGGGAAGTCCCTTGCGGCACACGTTCTAGACTTCGTAGACGTGTTGTGAGACGCTCCGAAACCACCCTACCCGAAGGTCCCCAGGACAAGCCAACCCGAACAAACCGCCGACCTGGCAAGACTTCTCACCTCCCTTATATGGGGGAAGCAGCGTTGGACGATATCCTTCGCTGGATTGAAGGGGTTAATCCTCATCCTTCGATGGTTGCTATTCCAGTGCCCATCGTTTTCGGAACCATGTCCGCAACGGCATGGTGCTCCAGTTCTGATGCCGCTGTTTTGCGGTGCCGCTTAAACTATCACGCGGCTGAAACTGATTTCTCCATTCAGGAGAAACATGTGCGGTACGTCTATAATGACGTATCTTCCGCTGCTAACCGTCCTCGTACGGTTTCTCCCCGCAACTGCGGGCGTGTTTTTCCCAGTAAATCTAAACTGGGCGTTGAGGTCCCCTCTGGTAGGGACCATCATACTGCGTTCGTGAGATCTTCTCACGCTAGCGCCTTCTTCTCTGACGCGGTTCGCCGCGTTCGTTTGTTCCGCCCAGCACGGAACAATTTCTTCACTTCCGTCGTCAGTGGACGACGTGTCTGCTACTACAGACCCGGTCCTTGTGGTACGGTGTCTGTTTTAATGTCGGACGGTGTTAATACAGCACGTCTCGACGTTGTTGCTCCGGCGTACTATGCGTACGCTAAGTCTTTGGGCGCCAAAGCGCGCTTTTTGTGGGAGTCGTCCGACTTGGACGACGCTAAAGTTCGTGACGGTCATTGTTATGTCCGTCATGTGTTCGACGTGGCTCTCTACTTTGGGAGACGCGCCGACTTTTCTGTGCGTAGAGCACTTGGCTTGTACCCCACAGTGGGTGCTTTAAAAGCTTATCTTGTTCGCGAGTACGGTCGCGACTCTCTTAAAGTTCCTATGCGTGGGACTTACACTTTTGGCAGTGTTTTTCACTGCTTGTCGACTAAATCTTCGGTCGACTTGCGATCTATTCCTAACCATCATTTAGTTGGTGGGACGTCTGCCCACGTCTTAATTGGGCAAATTCGAGTCGACATTCCTGGCTCTACTGCCAAACCTTCACGTTCGGCCGTTCGTAGGCGCAACAGACGCATGCGACGTGATGGTTATCTCGGTAGTTCGGGTTCTTCTTCTTCTGCGGAGAAATCGAATTACTGTTCGGACTGCTCTTCTCCTCGCAGTTTACCATCTCCTTCTATTTTAAAACCTTCCCTAGGTCGGGTCCCGAGCATAAACCGGCGGTTCCGGTTTCCTGCGGGTACGCAGTTGCGCGTTTCCGTACCTAGGCGAGTTGATGACCGTGTTTATGTGTCGACCGGTTGTAACTTTGATGAGTTGTGCCACACGGTTTGCGCATACGTCAAGAGGTACAACTCTAGGAAATCCTTTTACACTCGATTCGAGAGTGGTGGAGATTACATCGTTCTGCGGCGAGCGTCCGTTGGGGGTCTTCACGTGTTTGTAAAGCGTGGCAACTTTACTGCTCGGTTTCCTATTTCGGCAGTTAGGTATGAGAATCACTATGCCGCGAACATGACGGATGTGGGGACTTGTTGGGTTCAGAAGGGCCACGTTCCCGATGTCGAAATTGTAAAACGTCGGAGAAGTCGCAATCATCGTCTTCCTCATTCCCATCGTGCGTTGGATCGGTCGGTTCCGGCGTTACCGTCGAATCCTGACGAGGTCGTTTCGGTTTCGAGTGATGGGTCTTCGTCGTCACAGAAGACTTCTTCTCCTTCACTTAACTCGATAAGGAGTTCGGACTGGGTGAGTGTTGGTTCCTCTCATCGAACCACCAACAAGGTTCGTGAATCGCGATTTATTGGTCGTGGTAAGATCGGAAATTTTACTTTCCCGAGAGGTACTGTGTACAACGCGCCTGTCGATGAATGCACCTATAAACGAGTTCTTAAATTGCGAGATACCACGGCCTGTTCTTTTCTCCGCATACTGCTAGCTCGTTTGTCGGGTTACAGGCCATTGAGTGACGAATTCTTTAACAAGTGTGTCACTTCCCGGTTTGTTGCGTGCATTGAACCCGTGCAATCGGGTCTCGTTAAAGTGCACTTCCGTTCTGACGTTTTCCGTGCTTCTTTCCCGTTTGGGGTTAAACTGTATACCCGCCACGCGTTTGACATTGGAAGCGGTAGTCTTTTGGGATTGGATAGTTATGGCTTTTCTGAATCCCTGAAGGAAGGATATTGCTACATTCGCCATTTTGCCGAGGTTAGTTTGAGCATGGGTCGGATTTTCTTCAGGAGGGACGTCGACTTGGGACCTTTCCCTTATGTTTTCGAAGTGCAACACCGTCTTGAGAGGTTGTACGGGAAAGCTGCACTAAGATATGGTGTTAGGGGACGCTACTCAGCCCCGCGCTGCTTTCATTGTTGCTACAATGATTCGCCGAGACCGTTGACGTCCTTCGATACGTACCATAAGATGGGCGGTGAAGATAACTCACTGATAATCACGGATACTGACAGGTTGCGTGCTGTGGGGAGTGCCTATGAAAAGGTGAAGAGAAACATACCCGATTCGTTACTGGTTCGGTCTGTGGAAAAAGACCTCATAGAGTTTAACCAGACTCTGGTCGATATGCATCGATCCAGGCCGGGCGTTGTCGTACCTTTTCAAATGAGTGAAAACCAGCAAGTAATGCTTACTAGGGCGTACCCGGAATTTAACATTAACTTTATTCACTCCGTACATTCCGATCATCCAGTGGCAGCGGGTTCTAGGGCGTTGGAGAATCATCTCGTTCGTAAACACGCTGGTACCGATTACTCAGATGTGGGGGGTTGTCCGCTGTTTCATTTACGTGCGGGTCACTCCGGTGTTCACGTTTGTAGACCAGTATACGATGTTAAAGACGCTCACCGTAGGGTTGTCCGTCATCACCAACTTAACAAGGTTTCGCTAGATCAGAGCGACGGCGTTAAACAAGTTAGTGCTGTGAACACGAACTCTGTGTGCGGCAACATTTTGGGAGAGTGTTATCATGCATCGGATGCGATAGTTATGGTTCAAGTTTATGACGTACCACTACGTGAGTTGTGTAGGGCTATGGTAAACAAGAAAACTTCCGTGTGTTATATGACCATGGTTACACCTGGTGAGTTATTGGACGCCCGTGAGTCTTTCTTTATTAAGGACTTGGATTGTTCGGTTGAGCTAGATCCCGTCGCGGACAGGGTTGTTTACTGTTTCAACAATTCTGCGTACACGCACACGTACTCCACTATATGTGAGTATATGCGTACTCCTTGCTTGGTGGTGGATGGGTTTTTGTTCACTATCGAAATGGTATCGCTCAGGTGTAGCGTTAATTACTATTGCGTCACTAAATCGTCGGTCTGTCCGAGAATTAGTGAGACTAAGCGGTTACGCTACCGTCGGTGTGACAGCGACTTGATTAGAATCAAGGTTCCCCGTTACTCTAATAAGACTCGTAGTTGTTTACCTGGGTGTTACTATTTGTACTTGGACGCCAAGTTTGTGAGTCGCGTGTACGAGTACGTGGTCAATAACTGCGTTGTAGTGAACGCGAAAACTTTTGAGTGGACTTGGAATTACATTAAATCTTGCAAGTCGAGAGTGGTGATTAGTGGGAAGATTATACACAGAGACGTTCCAATCGCTTTAGAGTACTTAGATGGGTTCTCTGCTGTTATGCTGTCCGCTGGTGTGAGGGGTAGGCAAAACGCAGAAGCATTTTCTAGACGCTTAGCTGCTTTTTCAGGTGAAACTTCGATTTTCGAGTTAGTGAGGTTTGCTATATCCGAGAAGTGTCGTGACTTGTTTATGGGTATTCAGGACGCTGTGGAAAATTGCGTGAAGTCGTACCTAAAGAATTCATTTAATATGAGTTTCGTGGACTTGTCCGACCCCTTGCTTACGATTAGCGAATATTCGGAACTGGATGTTCCTATCGACCTACCGGGTTTCGGTGGAATAGTGGATGGTGACGAAACTAGACTTATGGAAGACGGTGTTAAATCGGCTTTATTGCGGAAAGCAGTTCAAGACGAGGCTCAGTTGAATTTAAAGAGAGGCAACACTTCCGAAATCGTTCCGTGTGAGGACGATGATGACTCGAACTGCGATGATTCACGTGTTTTGCGCGACTCGGATAGTGGTTCGTCTTCGGGCGGTAGTTCCGGCGGGTTGCGAGCTGGAGCTGCCCCTTCTTTGTTTAGGTATCTACTTAGGAAATTGGGTGGGGGTTTGTGTTTGGCTAAGAAAGTGTTGGAACTGTTGTTTGAGCGGGTGGTTAAGTCGTTTTCGCGTCTGAAGCGAAAGACCGCTCGTTTAACGTCCTTCGTTAATTTGTTGCTTGCGAGGCTGTCTTGCGGGTTTTTCGACGATTCCGTTTTTTCTACGGTCTGGGAAATCGCGATCAATCTGATCAGGATCGTCGATGGAGTAGTTAAGACGAAATTAGAATGCTTTCGTAATTTATTTCGATTGATTCCTAAGTTATACGTTGGTTGTAAGGACGTTGTGAAGGGCGTTAGTGACGCTTACAGGTCAGCCGTTTTGTTTTCCGCTGACGTTTTCGGTAAGAGTTACTCTAAACTTTGTAAGTTTTGTTTAGAAGTATTCGACGTGGGGCTTATTGAAGTTTCCGCTCGTAATTTGGGACTGGAAACTTGCGTCTCGATAGCACTGGCTATTTTTGATGTATTGGTTACTTTTCCTTTGGGGAGTGTTAGTTTTCCCGTCGTTTGCGCAAGGGTTTTCGGTGCTCTCGCTATGGAAGTAGGATCAAATTTCTTGTTTAAGAAAGTTTTTGGTAAACCTGAAACTCTTGGTGAAGATGCTTTCCGTAGGACCGTGAGTATGGTTTTGAGTACCAAAGCGTTTGACAAGCTTTCTGTAGATGCGAAAGGTTTAGTTAGGTGCTCTGGTGTTATTCCTGGGGTGTTAAGGATAATACTATCGTCCTTGTTTTCCGAGGCTGACGCTTGGGTGGGTTACAGTAAACATGAAGTTTCTTCTCTTCCTATAGTCACTTTTTGTGTAAAGAGACTGTCTTATTCTTTGGAGCGGTGTAAAGAAGCGTGTGTCGCTTTTGTTGTTGATTCCGCTAAGAAGATTCTGAAATCTTTGTCATCGGAATTCAACGAATCTATTCAAAATTCCGATCTGACTAGTGGTGCTAAATCCTTGTACGGACACGTGAGCTCGATTCTTTCCACCTCTAGTGGTGTGATTAATAAAGCAGGAAATGCCGTCGCTGCTGTTAAAGCGGTCGGAAGTGATATCGGTGGTCGTGTGAAACGTTTGCGACCCCGTTTTTCTCTCTCCCGTCACTTTGACGAGCAGGCTAGTGAATACTACTCTGCTAGTGATTGCTCCGAACTGGACGAGTCGTTGCTTAGCGAAGCGCCTGGTCTTCGTGGAAACGGGAGGTGTAAGGATTTATTTCGTATCGTGTCTAGACGCACGGTAGCGTGTTGTGAATACTTGACGAACCTCTTGAAACGGTTAATATCGCGTGCCGGTGAATACTCCTATTCGTATGTGATGGATTCACTCGTGAGGTTGTATGTGGCTACCGACAACGTTGTTAGGCGGTGCAGGTCCTTTGCATTCGACTGTTCTGATAAAGCATCCAGTTTTGTCGTCGGGTGTCTCAGTTGGCGCAACTTGCGTTCTGGTGCGTACTCTGCAACTCCAGGGTTAGGTGGTGGTAGTAGAGGTTTAATGTCGTTTTCTCCCACTGGTGGTTTCAAGCGCGTTATCGAGGCTCTTGGGAACGTCTTATCAGTGGTGTTTGATGAGGAATTCTTTAGAACTTTGCTGCATCGGTTGAGGACGGACGTTGTGGTTTTTCTGGTGGAGTTCTTGAAAAACCTTCCCGTTTGTTTGTTTTCAGTGTACACTTTCTTTGAGTGTCGGGGTAGGATTTTTCCGTTAAGGGAGTTCCTATGGGGTTTTTGTTGTTTCGTTCGGGATATCATCGAAGGGTTGTCTATCAATGTTTATCAATACCTCTCTTCTGTCGTTGAGAAAGCGTATCGAAGTGCGTTTAGTCATCGTTTTAACGAAGCAGACGAGAGGACGCTTCGAGTGATCACGGAGGCGGAGGGAAGAATTGAGTTTTTGCGAGTAGTTCTCGCGGAAATGGAAAGATTCCGTGCTGCGTCGAACGAGGTATCTTTGTCGAGGTCTTCTGATAGTCCTTCATTCCCACCGACTTACGGTGAAATTGAGGAGTTAAATGACGATTCCTCTGATAATGCGCTAGTGATAGGCGTGGACAACGGCGCCGGCCATGCGGTTGTCGACGGTGAGACCGATTCTGCGTCTGGTAGCGATAGTGACGTTTCTATTCCGTTGGATCGCGATTTTGAACAAATCGGGGGCCTTGGTGGAAACGGTAACCTCGATGTTTTTCGGCTGAGTTTGAGATTTACACTGAAGTTGTTACGCAATCTCTTCAATGCTAGAAGTTTTAAAGTGTTGTACGGGTTGTTACTTCAGACTCTTTTCTATGGTGGTTCGGTAAATAAATTTGTGTCTCGTTTGGTCTTTAGTCTTGGGACTTGCTTACCTTTCGAGTTGTTCCGGTTCGCGTGTTCAACGAGGCGGTTGTTGAAGAGTTTGGCATCATTTGTTTACCAAACTAATTTGTTCGGCGAGGCAACGGTGGAGCGTTTGTTTAGCGTTTCCCGGTTACTTTATGATTCCCGGTACTTCTCGAGTGTGTTTTCGGAAATAGAGAGATTCGATTTCTATTTAGACTATTTCCTTTCACTCCCGAAGAGATATCTTTTTCCTAATTCTAGGGTTCGAGGTTGTGCTAGGGCTCCGGTTCTTGTGATTAGGACCGAAGGAGTGACGCCAGTCCGTGAGAGATCACTAAATGACGTATTGGACTCTTTGGATTCTTTAAAGGTGTCGGACCTCAAAGGGAAATCAACGTTCGTTGATATTAGGGAGTCGGATTCCGGTAGTGAACACTCGGGTAGTTCTATTTCGTTCGGCTCCATCTGCGAGGAAGATTTAAACGCTGTAAATGGTGATGGCGTTTGCGAAAAGGCTCCGTTGATGAAGCATGTTACCGCACTTAGCAAGTTGGAACCCGACCCTAGTGGTCGTAAAGATGTTCCTATTTCCAAGAGAACCTTTACTCGTGGTGAGTCTTCGGGTGTGAAATCGAAGGCGAGTATGTGCGATTACTTGGTGACCTTGAATTCTTCGTTTGGTACAGTACCTGACATGTACCCTGTTGCGCGTGACATAACGTATAAGAAACTAACTAACGCCATGCGCGAATTTTATTACTCGCAAAAAATAACCTTGTACGAACTTCACGGAAAGTTGAGTTCTTATTGGGACGAGTTGAAGGTTGCGGGTTTCGATAGAAAGTTAACGAGAATGGACTTGGACGATGAGGTCTATGTTGTTGACTTCAATCGGAAGTTGTTGGTGGGGAGAAATGGGTTTCATCCGTTTCGTAATACGTTGAAGTCCTATTGTTTTATGTTTTGCAATGATGGGTTGATTCCTTGCCCGGGTTCTCAGAAGTACGATTATGCTCTGGTTTCTAATCAAACGTCTTTTATTGCCGCAAACTCTTTCTTACGTGCTGTGGATGGTAAAGACTTGACTTTTACCAATGAGGATCATAGCCTTATTGTTTATGAAGCTCCTCCTGGTGGTGGTAAGACTCACTCTTTGGTGAAATGCTACGCGGATTATTGTGTTAAAGTGTCTTGTTTAGTGGTGACCGCTAACAAGAACTCTCAGACTGAGATATCTCAGCGTATATCTAGTGAATTGATGGGTAGGAAGCGAGCTGCTAAGTTTGTTACTGAAGCAGCTTCCAGAGTGTTCACTGTGGATTCTTACTTAATGAATCACTTGCGACTTACAACTCAATTGTTGTTTATCGATGAGTGCTTTATGGTTCACGCCGGGGCGATCGGTGCCGTGGTTGAGTTTACATCTTGTAAAGCGGTGGTTTTCTTTGGTGATAGTAAGCAAATCCACTATATTCACCGAAACGATCTCGGTGTTTCTTTGTTGCACGATATTGATGCGTTTATTCAACCGGAACATCGTGTTTACGGTGAAGTATCCTACAGGTGTCCTTGGGACATTTGCGAGTGGCTTTCTGAGTTTTACCCGCGACACGTAGCTACTGCTAATGTTGGGAGTATTGGGAAGTCGAGCGTGTCGATAGAGGAAATCAATGGGTGCGAGGACGTACCTTACGACAAAGCGGCGAAGTACATTGTGTACACTCAGGCTGAAAAGAACGATTTGCAAAAGCATCTCAGTCGTTTAACCGTGGGTCGGACCAAGGTAGTACCAATTGTAAATACCGTTCACGAGGTACAAGGAGAGACCTATAAAAGGGTACGCCTGGTGAGGTTTAAGTATCAGGAGGATACTCCGTTCTCTTCGAAGAATCATATTGTGGTTGCTTTGACTAGACACGTTGATTCTTTGGTTTATTCCGTACTTACTAGTAGGAGGTACGACGATACTGCGACTAACATAGATAGGGCGAAGGAAATTTTTGATAAATTTCGTTCGACAAATTACTCGTATGGTTCGTCTTCATTAGAGTGGTACCTTGAAAAATATCCTACCGAATATAAGGGTAGTAAAGCATCTTCTGCTCCGATAAGTTGCATTAACGAATTCCTTAATGAGGTTGTCGTCGGTTCTTCTGTTGTGCAGTTGGGTGATGTATCTGAAGAACTGAGTTCACGTCCCTTTGAGTCGGGGTGTGATAACGTTACCGTGAGAGATACTGCCCCTCCTGATCCCGGTAACTTACACGAACCGGCTCGCGTTCGGCGTGGTAAGGTCACAAGCAATTCCTCCAAGAAAAGCGTCACTGCAAGAAAACCTTCTGTCGTACGAAAGTCGTAATTACAACTTTATCAAGACGGAACGGTTTGTCGGACCAAGTGAATTTGGTAGGGCTATGGCTGCTGCTGTTATCGAACGTTGTTTCAAAATGGAAGAGATGGCTAAGATAAGGTGTGACATTATATCCCTTACTGAAGCTAACATTTTAAAATGGCTCGATAAGCGCACTCCCTGTCAGATAAAGGCCGTGCAGGCGGAGTTGAAGCTCCCTTTTTCGGTGGAGGAGCAAATTACGAACTATAAGCTTATGGTTAAGCGTGACGCTAAAGTAAAACTTGATGATTCAAGTCTATCTAAACTTCCCGCTGCTCAGAACATTATGTTTCATAAGAAGTTTATTAATGCCATATTTTCCCCTTGTTTCGATGAGTTCAAAAATAGAGTGTTGTCCTCACTTAATGACAATATCGTATTCTTTACTGAAATGACGAACGCTGGGTTAGCGGAAATCATCAGAAGAATCATTGGTGACGACGACAATTTGTTTGTTGGGGAAGTGGACTTCAGTAAGTTCGATAAATCTCAGGATTTGTTTATTAAGGAGTATGAACGTACGTTATATTCCGAGTTTGGGTTTGATACTGAACTTCTCGATGTGTGGATGGAAGGTGAATATCGCGCTAGGGCCACCACATTAGATGGTCAGTTGAGTTTTTCAGTTGATGGTCAGCGTCGTTCTGGAGGTTCGAACACTTGGATTGGGAATTCCTTGGTAACTCTAGGTATTCTTTCGTTATATTACGACGTTTCAAAGTTTGAGTTACTCCTCGTTTCCGGTGACGATTCTTTAATTTATTCAAGTGAGAAGATTAGCAACTTTTCTTCTGAAATATGCTTAGAAACAGGGTTTGAGACTAAGTTCATGTCTCCGAGTGTGCCGTACTTTTGTTCAAAGTTCGTGGTTCAGACCGGCAACAAAACGTGTTTCGTACCTGACCCTTATAAGTTATTAGTAAAGTTGGGGGCTCCACAAAACAAATTAACGGACGATGAGTTGTTTGAGTTGTTTACCTCTTTTAAGGACATAACCCAGGACTTTGGTGATCAAGTGGTTTTGGAGAAGCTGAAGTTGCTAGTCGAAGCTAAATATGGGTTCACTAGTGGGACTACTATGCCAGCGTTGTGCGCTATTCATTGCGTGCGCTCCAACTTTCTGTCCTTCGAGAGGTTGTTTCCTTTCATTAGGGGGTGGTATGTTGTTGACGCTCTAAAACTTAGACAGCTCAGGAAATTCACTAACCTGATCTGTGAACGCGTAGTTTATGACAATCGCGTGAGTTATTTTTCTTACTTTGACAATCCGTTTACTAAACCCGACGCCAACGACGATAACGCAGGTGACCTCGATTAAGCAGGTGACTTAGCGACTGGTTGACCGTTCGTTTAGTTCTCGCTGAGAGTTAACGTATGTAATTTAGTCGAGATGTTTGCCTTCGTAAGCGAAAACGAAGACATACTGGAAGAGAAGATCTATCGCCGCAGAACGTACCATCGTAATTACCTCGGTGTCGTGGTTAAGGATTTCACTGTTGATGTTGGTTATAATACTGACAATAGTGATCCTACTGTATTGGCTGACTACTTCTCGTTATATTTCTTTTTGCTTAACAATGAGAATGTTGGGCCTTTAGCAGCTTCAATCGTGGCGAGTCCACCAGTTAATGGGACTCATAATATTCGAGCGCACGTCAATAATCAACCGAACCGTGAAGGAAACGTGACTTACGTTAAGACCGTCGATAAGAGTCGTTTTGTGATTCGCGTGAAAGCGATACCAGCTGCTATGAGAGGTTACTACTCTTTTCGTGCGTTTATTAGTGGTGATGTCGCCGATGACCGCAGTGAATTCATATGCAGTTTCCTCGGCAGTAGATTTCTTTGTTGTTGCACACAGACGGTATCCGAAAATTTGAGTAAAGTTTGTTCGTCTTCTTTTTTCTTTAAAGCTGTTTCGGAAACCACGACTAACGAGTTTTCTGCCGCTACTGATGATGTGGAAGACATTAAGTACGTAAGAAAACGAGCCGAGGGTTTTTCACATTGCGCCGACCCGCACCCTCCTAGGTGCTACCGTAGCGCTAACTTAGGTGATTCTTCGGGGGTTCAAAGTCGTACGATTGAAGAAGATGGTTATAAGACGAGTACCGAGAGTAGCGTCGCAATCGTCGTCCCAAGTACTCCACTTGTTAATGCTGTTTCCCCGTACGTCGCCGAGTTTAACCGAAACACGCGCTCGCGTATGTCACTAATACGTCGGGTTTGTTATTGTGCCGTTTGCGTTTTGGTGGTATCGGTTCTTATAATGAGCGGTTTACTAGCCATAATATTCATATGATTTAGTGTAACTTATAAGTTACATTTACCTAACGACTCACCGTTGGACTCTGTTTAAACGGGGCTTAATGGACTGCGTGATTCAAGGGTTTTTGACTTTTCTGGTTGGTATAGCCGTGTTTTCGGCCTTCGCCGGACTAATTATTATTGTTATAACGATTTATCGGTGTACTACTAAGCCTGTTAGGAACACCTCTTCTTACGGCACTCACGTCACTGTCTAAACAGCATGGTGCTTTTTGGTTTAGACTTTGGCACTACGTTTTCGACGGTGGCTATGGCTACATCTTCTGAGTTAGTCATACTCAAACAATCTAATTCTTCGTACATACCTACATGTTTGTTTCTGCATGCGGATCCTAATAGTGTGTCTTATGGTTACGATGCGGAGTACTTAGCAGCCTCAGGGGAGCCTGGTTCGTTCTACAAAGATTTGAAACGGTGGGTCGGCTGCACTGAGAAGAATTACCAGACCTACTTGCATAAGTTGTCGCCTTCTTATAAGGTGGTAGTGAGAGAGTTTGGGACCAAGAGTATGCCGGTTCCGCATTTGTCACCCTTGAACAGTGATTTTGGGCTCAGTGTCGCTTTACCTTCGTTGATCGCTTCATATGCCAAATCTATTTTATCGGATGCGGAGCGAGTGTTCAGCGTGAGTTGTACTGGAGTTATCTGTTCAGTGCCTGCTGGTTATAACACCTTACAGCGAGCTTTTACACAACAGAGCATATCTTTGTCAGGTTACCCTTGCGTGTACATTATTAACGAACCTTCAGCTGCCGCTTACTCCACTTTGCCTAAACTGAGCGCGGCGGATAAATACTTGGCTGTTTACGACTTTGGTGGTGGGACCTTTGACGTTTCTATAGTTAGTGTTAGATTGCCTACATTTGCCGTTAGGAGTTCGGGTGGTGATATGAATCTAGGTGGTAGAGATATCGATAGAAAACTATCTGATAAGATATATGAGATGGCTGACTTTCTACCGCAAAAAGAGTTGAACGTTTCTAGTTTAAAGGAAGCTTTATCTCTTCAAACGGATCCGGTCAAATATACTGTAACTCAATACGGAATGAGTGAAACCGTATCGATTGACCAGACAGTGTTGAAGGGGATAGCTTCGGAATTTATAACTCGAACGATAGACATACTTACGCGAGTCAAGATCAAATCTAGTGTGCCCGAATCGCAATGTCTGAAGCTAGTGGTAGTCGGTGGGAGCTCATACCTACCAGGGTTGTTAGAAACCTTGGAAGCTGTATCTTTTGTGTCTGGGATAGTGCCAGTAGAGGACGCAAGAACCGCCGTTGCTAGAGGGTGCGCTTTATATAGCGAGTGCTTGGATGGTAGATCCAAAGCCCTACTAATAGATTGTATTACGCACCATTTGTCGGTCACGACTTTTAGTGCGGACTCGGTTGTTGTTGCTGCTGCTGGAAGCCCAATTCCTTTCGAAGGAGAACGAAAACTCACGTTACGTAAGTGCGTCAGTACGTCTAATTATCAAGCGAGGATGTTCGAAGGGGATTACGAAAAAGTTTTCCGAAACGAACGTATATACGCGGCTTCGGTGTCGTTGTTTACGTTGGGAGTTAACTGGCGCGTACCTAACGACGTTGAAATGACTTTAGTAACTAAAGTAGATTCGATGGGTAAAGTAGAATTTTACCTTAAAGGTCCGTCTGGTGAATTAGTTAACGTGCAAGGTACTTCACATTATGATTATGTTGGTATGCCTCGCCCCACTAGAAAGTTGTTGAGGCTTAGCGATTACAATGTAAACTCCGCCGCTTTAGTCTTAGCTTTAACTTTAACTCGCGATAAACGAGAAAAGTTTCTCTTACGAACACTATTTGATACTTTACAAGCAGACTTGCGAAAGACAGCCAGTTTAAGCGAGTACTCGAAGAAATATCCGATTACTCAAAACGACATTGATGCCGTCTCATCACGTTTGGGGATCGTTGTTTCGAAGGTTTTACGGGGAAGCGATTTGGAAAGAGTACCTCTCTGAATCGGCTAGAAATTTCGACGTAAAAAATGTGTCGTTGGACCACACTTTAAGTTCGGGTGTGGTCGTCCGTAGGCAGAGTCTTTTGAATGCACCTCAAGGGACTTTCGAAAACGAGTTAGCGTTATTGTACAATTCGGTAGTTATCAACGATTTTGTTGAGTTGACTGGCATGCCCCTGAATTCCTTGATGACAGGTATTGAGGATCGTAAGGTACCTGACGAGTTAATATCAGTTGACCCGCATGAGGTCGGCTGTAGATTCACGTTAAATGACGTGGAATCGTATCTAATGAGCAGGGGTGAAGATTCCGCTGATATGACGGCGGTCGAGCACTCATGGTGTTTGAGCAACTCTTGTGGTAGATTATTAAGTTCGACTGAAATAGATGCTTATAAAACTATAGTGTTCACCAAGAACTTTGATAATAGTGTATCTGGGGTGACGAGTAAATTAGAAACGTACCTATCTTATTGCATATCGTTGTATAAGAAACATTGTACGAAAGACGATGATTACTTTAACCTTATCTCACCTATGTTTAACTGTTTAATGAAAGTACTGGCGTCGTTCGGTTTGTTTTATGAAAAATACATCGACAATCCACTACTAACTGGTATGCTCATAGAATTTTGTCTGGAAAATAAGGTGTATTACTCTACTTTTAAAGTGAACTTAGACAACGTTAGGCTGTTTAAGTCTAAGGTATTGCCTGTGGTGTTAACGGTTTGGGATGTCTCTGAGCCTGGTGACCCAGTGGACGAAAGAACGCTAGTTCCTTTCGATCCTACGGATTTTGTGCTCGATTTGCCTAAATTGAACTTACACGATACGATGGTTGTAGTGGGTAATCAAATTAGGCAGTTAGAGTGCGTGGTCGAGAGCGACGCGTTAGACGATTTGTCTCAACATGTTGACTTGAATTTAGCAGCGGACAATCCCGATTTGCGCGTCGAACTGCGTTGGGCGGGGATGTTTGTGTACTACGGTATTTATCGGTGTGCGGCCGACAGGGCGGTAAAGCGGCCGACGTTGTTTGAATTGCCGCGAAAGTTATTGAATCAGGATGATGGTGATTCATGCTCGTTACGTATGAGTTCCGTCGAAACGTTATTTGACCTGGTGCAAAAGGTAAACAAGGATATAAACATTAGGCGTCAGTTCATGGGACGTCACAGTAAAGTGGCCTTACGGTTGTACCGCAACTTAGGGTTGACGTTTCCGCCAATATCTTCAGTTAGGTTACCAGCACATCACGGTCACTTATACGTCGATTTTTACAAAAGAGTGCCTGATGACGCCGTTACTGCTGACGAACTCGAAAGTTTACGTCAACTACGTTCGTCCGTGGACGTCATGTGTAAAGATAGAGTCTCGATTACGCCTCCACCGTTTAATCGATATAGAAGAGGTTCTTCTAGAATGTTCAGAGGTCGAGGCGCACGCGGTGCGAGCTCGCGTTATATGAGCAGAGACGTGGCTACTTCCGGTTTTAACCTACCTTTTCGTCATGGCAGGTAATGTAACGCTTCCTAATACTGAAGACAAAAGAATGGATCCGGTAAGCGTCGCCGTACCCGGTAAATACCCAGATGTCATCGAGAATTTTGTGACCAACAGGTCCGTAGACGCGTTAATAGAAGGCGTTATAAGTAAGTTAGACACCAATTCAATATATGAAGACTCAACCGAAAAGTTTACTGGTGAGCAACTGAAGTATGTTATGGCCACGATGGACACTTTCTTATTGGAAAACTATAAAACAAAAACAGAAGATCTGCTAGTTCATTTGGCTATGATTGAAAAGAGGTTATACACCTTGTCTACAAGCACCAAAACCAAGTACCGCGACAAAGGTTGTATTTGCTACGTGCAAGGGGGTTCGAAATACAAGTTAATGGATAAAGTGGTTTTTCCTTTTATTATAACCAAATTTACTGATAGGGAGACTCCTAACGCTTTACGCAAGTATGCTTGTACTTTTGAGGAGTTACACTTATGTTTGGCTAGGTTGAGACCCGACTTATACGAGAGTAAAAGGACGACCAAAGCCGGAACTCCGCATTTAAAAGGATACTTATCTGCAGATTTTCTTTCGGGTTCACTCCCAGGATACTCCGAACATGAGCGAGGTATCATTCTTCGAGCGTCCGAGTCTATGTTAGCTAGACGTCAAGGTTACGAGGAGGCAACCGAGCTTCTTAATCTACGCGATTTGGGAAAGTATTTATAGTTAGTTTGGGGACGGTAATACGCCATCCCGTGAGCACTGCTTTAAGGGTCGTTAATTGACGACTCTTGATATATTTACTAAGTTTGAATCATGGACGACGAGACAAAGAAATTGAAGAACAAAGACAAGGAACCGAAAGAAGGTGACAGCGTTGTCGCAGCTGAGTCTTCTTTCGCATCCGTAAACTTACACATCGATCCGGCTTTGATTGCAATGAACGATGTGCGTCAGTTAGGCACCCAACAGAATGCCGCTTTGAACAGAGATTTGTTTCTTACTTTGAAAGGGAAGTATCCTAATTTGTCAGACAAGGATAAAGACTTTCATATAGCTATGATGCTGTATCGTTTAGCAGTTAAGAGTTCGTCGTTGCAAAGTGACGATGATTCCACGGGCATAACCTACACTCGGGAGGGTGTCGAAGTGGACTTGTCCGACAAACTTTGGACTGACGTCGTATTTAATTCTAAGGGTATTGGTAATCGTGCTAACGCCCTTCGAGTTTGGGGTAGGTCTAATGATGCCCTTTATTTGGCTTTTTGTAGGCAGAATCGCAATCTGAGTTATGGTGGACGTCCACTAGACGCAGGGATTCCGGCCGGGTATCATTACTTGTGTGCGGATTTCTTGACTGGAGCTGGCTTGACTGACTTGGAATGTGCTGTGTACATACAAGCTAAAGAACAATTGCTGAAGAAACGAGGAGCTGATGAAGTCGTAGTTACTAATGTCAGGCAGCTTGGAAAATTTAACACACGTTGATTTATTGCGTTCCAACTCCCGGTTCGTGTCGGGATGGTGGAGTTTCATCGTGAACGTGGGCGATATAATCGTCCGGTTTGCGTTACACGTTCCTAGCGAAGATGTACTGAACAGATTTTCAGCCATATCGAATTGCACAATCATAACGGATGGTAGCGCTTTGTTAAAAGATAACACCGTAGTTGATCGTTTAGAAGGCTTGAATCCTTTGGCTTACTTATTAAATTTAGCGAGAACGACTACTACTGTTTGTTTCACTATGTCTAATAAAGTTCTTTTTGGCACTACTAGGTCCGAACCGCTTAGTTGTTTAGCTATCACGTCGGATCGAGTTTTATTCAAAGTAGTTATGGGTACCAGCGTTGATGATTTTCGATGCGGTTGCAGTATTTGGTTTTACAACAACGGTGTATTTCTAAACGGATTGACCCGTTGTGACAATCTCGTCGCTTTGTTTAGCGCGACTTAGACACGAAGTGACCGTTCGGGTTTAATTGCTGCGATGAGTATTCGACGTATGTGGTTAAAGGTTGTAACTGTAGTTACGGTATTATGGTACGGTAAAGAACCTTCTATTAGTGAGGGTTACAATGCTCTCATGAATGATGACTTTAAATTTATTGATACGCATTTTTCGAACGTTTCTTATGCTAAGAGGTGTTACGATTTGGCTAATTTTGATTTAGATTTTCTACGCATCGTTATCGTTCCTTTGAGCGGTGGTAGAGTGAATGAGTCGCCTGATGGTCGTGCTAACGTTTCAGAGATCGTCGAATCGCATATAAGCGACCGAGACAGAATGAACGTCTTGTTGCGTAATAAGCGGATCCAAATTCCTACGCTCTTACCTTGTAATAACTAGAGTCTACTCAGTAGTACGTCTATTAGTATAACGTATTAGACACTTTAGTAAGGAGTTTTGTTTAGGTTAAACAATATGCGAGCTTACTTTAGTGTTAACGATTACTTAAGCCTTTCGGCTAAAGTCGGTGCAGTCGTGGAGCGTTTGTCTGATCCCAGCGTGACTCTCACGGAAGTGATGGACGAAATTAATGACTTTAACTCGTTTCTCGCTTTGGTGCACTCAATGAAGTCGGATGTGAATGGCGACCATCAAGAAGGTCACCATGAGATGGGAGAACACAAATCTCGATTGTTATGCAATACAGAGGCAAAACTACGAGTACTTCTCGACATCATAAGACGTCGCTTCACTCGCGACAAGCTACTCTGTACCAGCGCAACTGATGTCTTGGGCTTCTTCGTTGTGAGGTACATGAGTTCCAGCCACACCAGTTTCGAGTCCGTGATGAGAACGGAATTGAAGTTGATAGTTAGAGCGGTACTGTCGGACTTGTCCCGTGCACATAAACTAGATTTTAGTGAGCGAGCTTTTGTGGCTTACGGTATACTTTTGCAAAAAGGTTCTGTATCTACCGTTTGCAGTCAGTTTGACATTAATTTAGTTTCTCCGTCTTGCGTGTAGGTTAATACGTTTCTCAGAACGTTTGGTTGTATTAACTAACTAATTCAAAGTTTATTGTTAAAAGTCTGTGAGTTACTATGGATGATACTAGCGGACAAACTTTCGTTTCTGTGAACCTTTCTGACGAAAGCAACACAGCGAGTACTGAAGTTAAAAACGTTGTGCCGGAAGCAGATCGTTTGGGTTTTTTACAGAAAATGAATCCTTTTGTTGTTGATGCTCTGATACGGAAAACCAGCTATCAGGGCGCTCGCTTTCGTGCGAGAATAATAGGAGTGTGCGTGGATTGTGGCAGAAAACACGATAAGGGGATCAAGACAGAACGTAAGTGTAAGGTCAACAATACGCAGTCTCAAAACGAGGTGGCGCGTATGTTAATGTGTGATCCCGTTGAATATTTAAATAACGGAAAGGCTAGAGCCTTTTCTAACGCAGAGATGTTTGCGATCGATTTGGTTTTGTACACCAAGGAAAAGCAGTTGGCGGTTGATTTGGCCGCCGAGAGGGAGAAGACGAGATTGGCTCGTAGACACCCAATGCGTTCTCCGGAAGAAACTCCGGAACATTATAAATTCGGTATGACTGCTAAAGCAATGTTACCGAACATCAACACCATAGGTGCTGGTGATAACAAGGATACCTCGTCAGAATACCCAATAGGTCTGAGCGTTTCTGGCGGAGTTCTCCGCGAACACCACTTCATCTGATTGAAGTGGACGGAATAAGTTCGTTACGGAGCTTATTATCGGGTTGGTAAAAACCTTTATGATGGTGATATATCACTAGACAATAACCGGATGGGTAAAGTCTTTAAAATGATCGAGGGGAAAATTAACCATATCCTCTCGTTGGTCTAAGCTCCCACAGAGTGGTAGTGGTCTCAAGTGAGGCTTAACGTATGCGTGAACCAAAGAAGTTCTCCTTAGAGTGTGTGTTGTTTACCCAACACACAGTCCCTATGGGGGGCCAACATAGGTCCA
>MH323441_L1
AATTTCCAAAATTCACCCGTACCCTCCAGAAAACACGTCTGGACGCTGCGGGATTTGGTGTAGGTCTAGCCTTTGGCCCCACTACGCCCATACAAACCTAACAAACATGTCGAAACTCGGAGCTAGCTTCAAGTCTTCGGCTTTCGCTGTACGCAGCGATTACGTCATTTCGCGCATCTGGCGCGCCTTTAACACCGTTGGAGTCCTGCACTTCTTCGGTACTGATACAACCACTACGGTGGTTAAGGAGTTTTCGGCTGCTGGGCCGATTGTCCCTTTACGGAAATCCTGTTTTCCGTTTTCTGTTCGCGCTGCTGTTCGCGCGATTAAAGCTGCCGGACGTCCCATCGACGCTCCGCTTTCCGGATGCCTCTGTGGCCTCCCCGTTTTCGACACATCTGGTGTCGTGCGTCCCCGCTCTGTTGCGGGCCTCTGGAGGTATTCTCTGTGTAAACCTCCCCTCACTTCTGCCGCCAAGAAGTCCATTCGCAAGGCGAAGAAAGATTCTGCGTTCTTTCTCGGCCGGGCTTCTTCACTCTTCTCTCGAAGAGTCCCTTGCGGCACGCGTCATAAACTGCGTCGACGCGTGATGAAACGAGCTAACACCACCATGCACGAGGGTCCCCAAGACGAAAACAAATATCAGGGTCGCCGGCATGGCAAAACTTCTGACCTCCCGTATATGGGGGAAGCGGCGTTGGATGACATCCTTCGCTGGATTGAGGGGGTAAATCCCCCGCCGTCGATGGTCGCCATTCCGGTGCCCATCCTTTTTGGCACTCTGCCCACAACGGCATGGTGCTCTTCTGCCGATGCCGCTGTTTTGCGGTGTCGCTTAGAGTACCACGCTGCGGAGACTTCCTTTCGCGATGAAGGGAAGCACGTGAAGTACGTCTATAATGACGTATCTTCTGCTGCTAACCGTCCTCGTACGGTTTCTCCCCGCAAGTGCGGGCGTGTTTTTCCTGGCGGTTCTGCGCTGGGTGTTGAGGTCCCGACTGGTAGGGATCGCCACACAGCTTTCGTGAGGTCCACTCACGTTAGCGTGTTTTTCTCTGACGCGGTTCGCCGTGTTCGCACGTTTCGTCCTGGGCGGAATAATTTTTTCACTAGCGTCGTTAGTGGGCGGCGCGTTTGTTACTTTCGACCCGGGCCTAATGGTACGGTGTCCGTTCTAATGTCAGATGGTGTCAATACGGCACGTCTTGACGTTGTCGCCCCTGCGTACTATGCGTACGCTAAAGCGTTGGGCGCCAAAGTGCGCTGTTTGTGGGAGTCGTCCGATCTGGACGACGCTAAGGTACGTGACGGTCAGTGTTATATCCGTCACGTGTATGACGTGGCCCTTTATTTCGGAAGGCGCGTCGATCTTTCAGTGCGCCGTACTTTGGGTATGTTTCCCACCGCGGGTGCACTAAAGGCTTACCTTGTTCGCGAGTATGGTCGCGATTCTTTGAAGGTTCCGATGCGCGGGACCTACACTTTTGGTAGCGTATTTCACTGCCTATCGACTAAATCATTCGTCGATTTGAGGTCTATTCCCAACCATCATTTGGTTGGTGGTACGTCTGCTCACGTGTTTATTGGGCAGATACGTCTTGACGTCCCTGGTGGCGTCTCTAAACCGTCTCGGTCGGCTGTTCGCAGGCGTAATAGGCGCTTGCGTAAGGACGGTTTTCTAGGTAGTTCCGACTCGTCTTCTTCGGGAGGGTCGAGATACTGTTCGGATTGTTCAACTCCTCGCAGTTTGCCCTCTCCGTCAGTTACTAGACCTACTCTTGGTCGGATACCGAGTATAAACCGGAAGTTCCGGTTTCCGGCGGGCACTCAGTTCAGTGTATCGATCCCTAAGCGCGATGATGATCGCGTGTATCGGTCGGTTGGTCAGGACTTCGACGAGTTATGCCATGCAGTGTGTACTTATGTTAAAAGGTACAACTCGAGAAAAGCCTTTTACACGCGTTTTGAAAACGGTGATGATTTTGCCGTCATTCGGCGTGCTTCCGTTGGTGGTCTTCACGTGTTTGTGAAACGCGGTATTTTTACGGCTCGTTTTCCAATGTCGGCCTCGAGGTACGAGAGTCATTATGACGTGAGTATGAAAGGCGCCGGCTTGTCGTGGGTGCCGAAGACTCAGTTTCCGAATGTTGAAGTCATACGCCGTCGGAGGAGTCGAACATGCGGTTCATCGGTTAACCTCCCGGACGCGGCTGTACGGGTTGATTCTGACCAACCACCGGAGCACGCTCAGACGGTTCCGGTGCTGGATGAGAATTCTTCACCTTCTTGCAGGGCGTCTCCGTCCCGACGTGATTCTGCTATGGGGTCGGGTTGGCGTAAAGCATGTTCTCCTAGTCGAAGCGCTAGTACTGCTCGTGAGCGGTGTTCTGCCGAACGTAGGAAGATTGGGGACTTCAGTTTCCCAAGTGGCACTGTATATAACGCACATGTGGACGAGCGTAGTTACAAACGCGTCTTGAAGTTGCGGGACACGTCGGCGTCCTCCTTTCTTCGTATAGTTTTGGCTCGTCTGTCGAGTTATCGGCCTCTTAGCGACGAGTTTTTCAACAAGTGCGTCACTTCTCGGTTCGTCGCTTGCATCGAAGCGGTTGAATCGGGTCTCGTTACGGTACACTTTCGATCCGACTTGTTTCGCGCTTCGTTCCCATTTGGTGTTCATTTGTATACTCGTCACGCGTTTGACGTTTATAGCGGTAAGCTCCTGCGACTAGATAGCTACGGGTTTTCGGAAGACCTGAGGGACGGTTACTGTTATATTCGTCACGTCGCAGAGGTATGTTTGAGCATGGGAAAGATTTTCTTTAGGAGGGATGTTAACTTAGGGGCATTCCCCTATGTTTTCGAGGTGCAGCACCGTCTTGAGAGGTTGTATGGTAAGCGGGCTGTGGAATACGGCGTTAGAGGTTACTATTCAACACCGCGTCTTTACCATTGTTGTTTTACCGACTCGCCAAAGCCCTTCGGATCATTAAATAAGTATCATAAGATGGGTGGTGAGGAAGGTGCGTTACTAATTACGGACACCGACAGGTTACGTGCCGTAGGGAGTGCTTACGAGAAAGTGAAGGGGCGTTTGCCAGATTCCTTACTCGTTCGATCAGTAGAGAAGGATTTGATAGAATTCAATCAGACTCTGGTTGATGCACAACGGGCTAGACCTGGTGTCGCGGTACCTTTTCAAATGAGTGAGAATCAACAGGTGATGCTCACTAGGGCTTATCCTGAGTTTAATATAAATTTTACTCATTCCGTGCACTCTGATCACCCCGTGGCCGCGGGATCAAGAATGTTGGAAAACCACCTCGTTCGTAAATACGCTGGTAGTGACTATTCAGATGTGGGTGGTTGCCCGTTATTTCACTTACGTGCGGGTCACGCAGGGGTTCACGTTTGCAGACCGGTGTACGATATTAAGGACGCCCACCGTAGAGTTGTTCGCCATCACCAACTAAGTAAAGTAGCTTTCGATCATACTGACGGGTCGAAGCAGGTTGGTGCTGTTAATACAAACACAGTGTGCGGCAATGTTTTAGGGGAGTGTTTTTACGCGTCTGAAGCGATTGTTATGGTACAGGTTTATGACGTGCCGTTACGAGAATTGTGTAGAGCTATGGTGAATAAGAAAGCTTCGGTGTGTTATATGACTGTGGTTACACCTGGTGAGTTGTTAGACGCCCGCGAATCCTTTTTTATCAAAGAGTTAGACTGTTCGGTGGAGTTGGACGTCGTCGCCGATAGGGTCGTTTACTGCTTTAATAATTCAGCGTACACGCACACTTATTCCACTATATGCGAATACATGCGTACTCCTTGTATAGTAGTGGACGGGTTTTTGTTTACTATAGAGATGGTTTCACTCAGGTGTAGTGTTAATTATTATTGTATCACCAAGTCACGGGTTTGTCCGAGAATTAGTGAAACTAAGCGGTTGCGCTACCGTCGGTGCGATAGTGACTTGATTAGGATCAAGATTCCTCGGTATTCTAGCAAAACTCGTAGTTGTTTACCAGGGTGTTACTATTTGTACTTAGACGCTAAGTTTGTGAGTCGTGTGTACGAGTATGTGGTTAATAATTGTGTTGTCGTTAATGCTAAGACTTTCGAATGGACTTGGAATTACATTAAGTCCTGTAAGTCAAGAGTGGTTATCAGTGGAAAAATTATCCACAGAGATGTTCCTATCGCGTTGGAGTATTTGGATGGATTTTCCGCTGTTATGTTGTCCGCGGGTGTGAAAGGTAGGCAGAACGCGGAAGCGTTCTCTAGGCGTCTGGCCGCTTTTTCAGGAGATACTTCTCTTTTTGAGTTGGTGAGGTTTGCCATTTCAGAGAAGTGTCGCGATTTATTTGTAGGTGTTCAGGAGGCTGTGGAGAGATGCGTGAAATCGTACCTTAGGAATTCGTTTAATATGAGTTTTGTCGACCTATCGGATCCGTTGCTCACTATTAGTGAGTACTCTGAGTTAGATGTTCCTATCGATTTACCGGGTTTTGGCAGCATAACGGAAGGGGACGAGGCTAAACTCATAGAAGACGGAGTTAAATCTGCTTTACTACGAAAAGCGGTTCGTGACGAGGCGCGACTCATTCTTGAAGGAGGCGGCACGTCAGAGATCGTTCCTTGTGAGGATGACGAGGGTTCAGGCGGCGACGATTCTAACAGTCTACTCGGGTCCAGTAGCGATTCACCTTCTGACGCCAGTTCCGGCGGTTTGCGGGCCGGTGCCGCCCCATCAATGTTTAGAAGTTTGTTGAAGAAGTTAGGTGGGGGCTTTTGTATGGCCAAGAGGATGTTGGACCTGTTGTGCGAGCGATTAGCTGGTTCGTTATCGCGCATAAGGTTTAATACCACTCATTTGACGTCTTTCTTTTGTATGTTACGCGTTAAACTATCGAGTAACTTCTCTGACGATTCGGTTTTTACCGCCGTTTGGGACACGGTAATGAATTTGATTAGAATCGTTAACGGGGTGACTAAGACAAAACTGGAGTGTTTTCGCAATGTACTTCGGTTAATTCCTAAGTTGTGTTCTGGTTGCAAGGACTTCGCTAAGGAATTTGGGGACATGTGTAGGTCCGTTTTGTTACTTTCTACAGAGTTCTTTAGTAAAAGCTATGCTAAGCTATGTCGGTTTAGTTTGGAGGTATTCGATGTCGGACTCATCGAAATTTCAGCCCGTAACGTGGGACTAGAGACTTGTGTTTCGATGGCTTCCGCCATTTTTGACGTTTTGCTTACCTATCCTCTGGGGAGCATTAGTTTTCCTGTCGTTTGTGCGAGGGTCTTCGGTGCTCTCGCTATGGAAGTGGGAACGAACTACTGTTTTAAGAGAACCTTTGGTAAACCCGAAATTTTAGGGGAGGATGCTTTTCGTAGAACGGTGAGTATGGTGTTGAGTGCCAAGGCTTTCGACAAACTTTCCGTCGATGGTAAAGGTCTAGTTAGGTGTTCTGGTGTTATTCCTGGGATGCTGAGGATAGTGCTTTCGTCTCTGTTTTCCGATGCTGACGCGTGGGTGGGTTATAGTAAACACGAAGTTTCTTCACTTCCCACAGTTACGTATAGCGTAAAAAGGTTGTCTTTTCTGCTGGAGCAGAGTAAGGAAGCGTGCATCGCTTACATAGTCGATTCGTCTAAGAGAATCTTAGCATCTATGACCTCGGAATTTCACGAGTCTTTCCAAGACTCGGAACTAACAAGTAGTGCTAGGTCCTTGTACAGACATGTAAGTTCTATACTCTCTGCCTCCAATGGTGTGGTCGACAAAGCTGGAAGCGCCGTTACGGCCGTTAAAGCGGCGGGGAGTGGTCTTAGTAAACGTGTGAGGCGCATTCGATCTTCCTTTCGCCTTGCTCGGTGCGTTAATGAACAGACCAGTGAATACTATTCTGCTGGTGACGATTCTGAGTTGGATGACTCGTCGCTTAGCGACGCGCCCGGCCTTCGTGGTAACGGGAAGTGTAGCGATTTGCTTCGCGTCGTTTCTGGACGTGTCTTAGCGTGTTGTAAACGCGTTGTGAAGATCTTGAGGCGTTTAGTCCCATATATCGGCGACTGCTTGTACTCGCACATTATGGACTCTTTTATGAGGCTATTTGTGAGAACCAATACTGCGGTTAGGAAATGCGAATCCGTCGTCGTCGATTGCGCCACTAAAGTTTCCGATTTGGTAGTCGGGTACGTCGCTTGGCGCAATCTTCACTACGGCGCATACTCAACAACTCCGGGATTATCTGGTGGTAGTAGAAGTTTCTTTTCCGGGTTTTTGAGCAGCGGTTTCTCGTGCGTAACTCAATATCTTGTTGCGGCGTGGTCGACGGTGTTCAATGAGACTTTTTACTCGAGCTTGGCTAATCGGGTGAGGGTTGCCTCGATAAACGTGTTGTTAGAGTTCCTGAAGAACCTCCCGGTTTGTTTAGTTTCGGTGTATACTTTTATAGAGTGTCGTTCCAGGATTTTCCCTTTGAAGGAGTTTCTCTGGGGTTTTTGCGTCTTCGTTTGGGATATTGTCAAGGAACTTTCCGTGAGCATTTACGGGAAATTCCCCGTTTGCATTACAAGGTTGTGTAATAGGGTATTCCGTCACAGTTCTAACGAAGATGATGTGCGTACGCTTCAGGTGATCACCGAAGCTGAAAACCGGATCGAATTTTTGCGAGAAATCCTCGCCGAAATGGCACGGTATCGTGCTTCTCTCGAGGTACCCACACCAGGTTCGCCTAATAGTCCTTTGTTTCCACCGACATACGGTGAGATTGAGGAGTTAGGTGATGGTTCTTCTGACAGTGCCCGAGTGATAGATGTGGATAACGGTTTGGATTCAGAGCCTACTGAAGGCGAGGCGGAACCGGATTCGGATGGCGATAGCGATGGCTCGATGCCTTTAGATCGTGACTTTGAGCGAATCGGGGGTCTCGGAGGAAACGGCAACGTTGATGTCTTTCGTCTAGGATTGAGGTTTGTGTGGAGAATGTTGCGTAATTTATTTGGCGTAAGAGCCGTTAAATTCTCCTACGGGTTAGCTCTTCAGTGCATCTTTAATGGGGAATCAGCGGGTCAGTTTATGTCGAGACTGTTGTTTAGTTTCGGCAACTGTTTACCTTTAGAGTTCTTTAGGCAGGTGTGTGCCGTGAGGCGGCTGTCGAAGAATTTGGCGTTACGTGTTCGTAACGCTAACGTTTGCGACGAAGAAACGGTCGAACGTTTCTTCGTCTTTTCGCGATTTTTGTACGATTCGCGTTACTTATCGGATGTGTTTTCGGTATTAGAGAGAGTTGAATTTTACCTAGGTTATCTGTTCTCACTACCGAAGAGGTATCTTACACGTAGTCGTAGGGTTCAAATTTGTGTTAGAGCTCCAGTCCACGTGGTTAGGGACGTGGGGTCTGTAGAAGACGGTAAGAAATCTTTAGCCGAGGTGTTGAGCTCATTAGACTCTTTGAAGGTGTCCGACCGTAAAGGGAAGTCAGTGGCCGTCGAAAGTGACGGTTCCGATTCCGAGAGCGGTCGTTCGTCTGGTTCCATTTCGTTTGGATCAATTGATGAAGAAGTTATGGAAGCTGTGAACAGTGGCACTGTATCTGAGAAAGCTCCGTTGATGAAACATGCAGCCGCGTTAAGCAGGTTGGAATCGGGTCTTAGTAGTAAGAAGGATCTCCCTGTTGTAAGGAAGAACTTTACCCGCGGCGAATCTTCGGGTACGAAATCGGTAGGAAGCTTATGCACGTATTTGGCGACACTAAATTCCTCATTCGGTTCGGTACCGGACTTGTACCCCGTCGCGCGCGACATAGAATACAAGAAATTGACCAACGCTATACGTGAGTTTTATTACTCGCAAAAAGTAACGTTGTACGAACTTCACGGAAAATTGAGCTCGTACTGGGACGAGTTAAAGACGGTGGGTTTCGATCGGAAGTTGACGAAGATGGATTTGGATGATGACGTTAGTGTTGTCGATTTTAACTTGAAGGTAATAGTGGGAAGGCATGGTACCCGTCCTTTCAGAAATACCATAAACTCTCACGAGTTCATGTTTTGTGATGATGGATTGGTGCTTTGCCCGGGTTCAAAAAACCGTGACTTTGCTTTGATCTCTAGTCAAACGCAATTTGTCGCTGCGAACTCGTTTTTACGTGCCGTGGACGGTAAAGATCTGACGTTCACTAATTCGGAGCACAGTCTTATAGTTTACGAGGCTCCTCCCGGTGGCGGAAAGACGCATTCTTTGGTAACGTATTTCGCCGATTATTGTACTAGTGTGTCATGTTTGGTAGTGACCGCTAATAAAAACTCGCAAGCGGAAATCTTTCAAAGGATCTCCAGAGAGTTAATGGATAGAAAGATGGTTGCTAAACACGTTATTAAAACTGCCAGTAGAGTATTCACTGTGGATTCTTACTTGATGAACCATAATCAACTCAAAACCGACTTATTATTTGTCGATGAGTGTTTTATGGTTCACGCTGGAGCGATCGGAGCTATCGTTGAGTTCACTTCATGTAAGGCCGTAGTTTTCTTCGGTGATAGTAGACAAATTCATTATATTCACCGAAACGATCTTGGTATTTCGCTGTTGCATGACATAGACGCATTCATACAACCGCAGCACCGCGTTTATGGTGAGGTGTCTTACAGATGTCCTTGGGATATTTGTGAGTGGTTATCTAAATCCTATCCGAGACATGTGGCCACCGCTAACACTGGAAGTATCGGGAAGTCGAGTGTGTCGATAGAGGTGATAAATGGTTGTGATGACATCCCTTACGATAGTAGTGCGAAATACATCGTTTACACGCAAGCGGAAAAGAACGATCTGCAAAAGCACCTAGGTCGTTTGACCGTGGGCCGAACTAACGCGGTGCCTATTGTGAATACGGTACATGAAGTTCAAGGGGAAACATATAAGAAAGTTCGTTTGGTGAGATTCAAATACCAGGAAGACACTCCCTTTTGTTCGGATAACCATGTTGTCGTGGCTCTGACCAGGCACGTTGACTCCTTAATATACTCCGTTTTGAATAACAGGAGATACGACAAGACTGCTTCTAGTATAGACGAAGCAATAGATATTTTTAACAAATTCCGTTCAGAGAACCATTCTCATGGTTCCTCGACGTTAGAGTGGTACCTCGAGAAATACCCTACTGAATATAAAGGTAGTAAGGCGTCTTCGGCACCACTGAGCTGTATTAACGAGTTTCTTAATGAGGTCGTTGTGGGTTCTTCGGTTGTGCAATTGGGAGACACTTCTGAGGAATTAAGTTCTCGTCCTTTCGAGTCCGGATGTGACAACATTACCGTAAGGGACACTGCTCCTCCAGACTCCGGTAATCTACACGAACCGGCTCGTGTTCGGCGTGGTAAGGTCGCAAGCAATCCCGCCAAGAAAAGCATCTCTACAAGAAAATCTCCTGTCGTACGAAAGTCGTAATTATAACTTCATAAAGACAGAGCGATTCGTGGGGCCTGAAGGTTTTGGTAGAGCTATGGCCGCGGCTGTTATTGAGAGGTGTTTTAAGTTGGATGAAATAGCCAAGATAAGAAGCGATATTATCGCTTTGACTGAGGCTAATATCAAAAAATGGCTCGACAAACGTACTCCATGTCAGGTGAAGTCTGTGCAAGCCGAATTGAAGTTACCGTTTGCGGTGGAAGAGCAAATCACTAACTATAAGCTAATGGTTAAGCGCGATGCTAAGGTAAAGCTTGACGATTCGAGTCTGTCCAAGCATCCTGCCGCACAGAATATTATGTTTCATAAGAAGTTTATTAACGCCATTTACTCTCCGTGTTTCGACGAATTCAAAAATAGAGTGTTATCGTCGCTAAACGGTAATATAGTGTTTTTCACCGAGATGACGAACGCTGGGTTGGCGGAGGTTATCAGGAGGATTATAGGCGATGATGATGATCTGTTCGTTGGGGAAGTGGATTTTAGTAAGTTTGACAAGTCTCAAGATTTGTTCATCAAGGAGTACGAGCGCGCGTTGTATTCTGAGTTCGGGTTTGATGACGAACTTCTCGACGTGTGGATGGAAGGTGAGTACCGCGCCAGGGCTACTACGCTCGACGGTCAGCTGAGTTTTTCAGTTGACGGTCAGCGTCGTTCAGGAGGTTCGAACACATGGATTGGGAACTCTTTGGTTACCCTAGGCATCCTCTCCTTGTATTACGATGTCCGAAAATTTGAGCTGCTTCTCATATCCGGTGATGACTCTTTGATCTATTCCAAAGAAAAGATCGGTAACTTTTCTTCAGAAATTTGTCTGGAGACTGGTTTTGAAGCTAAGTTTATGTCTCCTAGTATACCATACTTCTGTTCAAAGTTTGTGGTTCAAACTGGGAATAAAACGTGTTTTGTACCGGATCCTTATAAGCTTTTAGTTAAATTGGGGGCTCCTCAATACAAGTTGACTGACGACGAGCTTTTTGAGCTGTTCACTTCTTTTAAAGACATCAGTCAAGATTTTGGCGATCAGGTTGTCCTGGAGAAGTTGAAGTTGTTAGTGGAGACTAAGTATGGATTTACTAGCGGAACGACTATGCCCGCTTTATGCGCTATACATTGCGTGCGGTCCAATTTTTTGTCTTTTGAAAGGCTGTTTCCCTTCATTAGAGGTTGGTACGTTGTCGATGCTTTAAAGCTTAGACAACTAAGGAAGTTCGCCAATTTGATCTGTGAACGCGTGGTTCACGATAATCGCGTGAGTTATTTTTCGTACTTCGACAATCCGTTCACTAGACCTGACGCTAGCGATGATCAAGCAGGTGACTTGGCGACTGCCTGATCGTTTGTTTAGTTCTCGCTGAGAGCCAATGTGGGTAGTCAAGTCGAGATGTTTGCCTTCGCGAGCGAAAACCAAGATATACTGGAAGAAAAGGTCTATCGCCGCAGAACGTACCATCGTAAGTATTTCGATGTCGTGGTTAGGGATTTCACCGTTGATGTTGGTTACGACACTAGCAATCGTGATCCCACGGTATTGGCTGATTACTTCTCGTTATATTTCTTTTTGCTTAACGATGATACTGTTGGGCCTTTAGCAGCTTCAATCGTGATAAGTCCGCCAGTTAATGGGACTCATAACGTTCGAGCGCACGTCGATAATCAACCGAACCGTGAGGGAAACGTGACCTACGTCAAGACCGTCGATAAGAGTCGTTTTGTGATTCGCGTGAAAGTGATTCCGGCTTCCATGAGAGGTTACTACTCTTTTCGAGTGTTCGTTAGTGGTGATGTCGCAGCTGATCGCAGTGAATTCATATGTAGTTTCCTCGGCAGTAGGTATCTTTGTTGTTGCACACAAACGGTGTCAGAAAATCTTAGTAAGGTTTGTTCGTCCTCTTTCTTCTTTAAAGCCGTTTCGGAGACTGCGACTAACGAATTTTCTGTCGCGACCGATGATGTGGAAGACATTAAGTACGTGAGAAAACGAGCGGAGGGTTTCTCACATTGTGCCGACCCGCACCCTCCTAGGTGCTACCGTAGCACTAACTTAGGCGATTCTTCGGGGGTTCAAAGTCGTACGATTGAAGAAGAAGGTTATAGGATGGATGCCGCGAATGGTGTCGCGATCGTCGTCCCTAGCACTCCGCTTGTTGCTGCTGTTTCCCCGTACGTCGCCGAGTTTAACCAAAACACACGCTCGCGTATGTCGTTAATACGTCGAGTTTGTTATTACGCCGTTTGCGTTTTTGTGGTATCGGTTCTTATAATAAGCGGTTTACTAGCCGTAATATTTATATGATTTGGTGTAACTTATAAGTTACATTTACCTAACGACTCACCGTTAGACTCTGTTTAAACGGGGTTTAATGGACTGTGTAATTCAAGGATTTTTAACTTTTTTGGTTGGTATAGCCGTATTTTCGGCCTTTGCCGGACTGATTATTATTGTTATAACGATTTATCGGTGCACGACTAAGCCCGTTAGAAACGCCTCTTCTTACGGCACTCACGTCACCGTCTAAGCTATATGGTGCTTTTTGGTTTAGACTTTGGTACTACGTTTTCGACGGTAGCTATGGCTACTTCTTCTGAATTAGTCATACTCAAACAATCTAATTCGTCGTACATACCTACATGTTTGTTTCTGCATGCTGATCCTAATAGTGTGTCTTATGGTTACGATGCGGAGTTTTTAGCGGCGTCAGGGGAGCCTGGTTCGTTTTACAAAGATTTGAAACGGTGGGTCGGCTGCACTGAGAAAAATTTCCAAACCTACTTGCATAAGTTATCGCCTTCTTATAAGGTGGTAGTGAAAGAGTTTGGAACTAAGAGTATGCCGGTTCCACATTTATCACCCTTGAATAATGATCTTGGGCTCAGCGTCGCTTTACCTTCGTTGATCGCTTCGTATGCCAAATCCATTTTATCGGATGCGGAACGAGTGTTCAACGTGAGTTGTACCGGAGTTATCTGTTCGGTACCTGCTGGTTATAACACTTTACAACGGGCTTTTACGCAACAGAGCATATCTTTGTCGGGTTATTCTTGCGTGTATATTATTAACGAACCTTCAGCTGCCGCTTACTCCACCTTACCTAAATTGAGTACGGCGGATAAGTATTTGGCCGTTTACGACTTTGGTGGTGGGACCTTTGACGTTTCTATAGTTAGTGTCAGATTGCCTACATTCGCTGTTAGAAGTTCAGGTGGTGACATGAATCTAGGTGGTAGAGATATCGACAGAAAACTGTCTGATAAGATATATGAGATGGCTGACTTTCTACCGCAAAAAGAGTTGAATGTTTCTAGTTTAAAGGAAGCTTTATCTCTTCAGACGGATCCGGTCAAATATACCGTAACTCAGTACGGAATGAGTGAAACCGTGTTGATTGATCAAACGATGTTGAGGGAGATAGCTTCGGAATTTATAACTCGAACGATAGACATACTTACGCAAGTCAAGATTAAGTCTAGTGTGCCCGAATCGCAAAGTCTGAAGTTAGTGGTAGTCGGTGGGAGCTCATACCTACCAGGATTGTTGGAAACCTTGGAAGCTGTACCTTTTGTGTCTGGGATAGTGCCAGTGGAGGACGCGAGAACCGCCGTTGCTAGAGGGTGCGCTTTATATAGTGAGTGCTTAGATGGTAAATCCAAAGCCCTATTGATAGATTGTATTACGCATCATTTGTCGGTCACGACTTTTAGCGCCGACTCGGTTGTTGTTGCTGCGGCTGGAAGCCCGATTCCTTTCGAAGGAGAACGAAAACTCACGTTACGCAAGTGCGTTAGTACGTCTAATTATCAAGCAAGGATGTTTGAAGGGGATTACGAAAAGGTTTTTCGAAACGAACGTATATACGCGGCTTCGGTATCGTTGTTTACTTTGGGAGTTAACTGGCGCGTGCCTAACGACGTCGAGATGACTTTAGTGACTAAAGTAGACTCAATGGGTAAGGTAGAGTTTTACCTTAAAGGTCCGTCTGGTGAATTAGTCAATGTGCAAGGTACATCACATTATGATTATGTTGGTATGCCTCGCCCCACTAGAAAGTTGTTGAGGCTTAGCGATTACAATGTAAACTCCGCCGCTCTAGTCTTAGCTTTGACATTAACTCGCGAAAAACGAGAAAAGTTTCTGTTGCGAACGTTATTTGATACTTTACAAGCAGACTTGCGGAAGACGGCCAGTTTAAGCGAGTACTCAAAGAAGTACCCGATTACTCGAGCCGATATTGATGCCGTCTCATCACGTTTGGGGATCGTTGTTTCGAAAGTTTTACGGGGAAGTGATTTGGAAAGAGTACCTCTCTGAATCGACTAGAAATTTCGACGTGAAAAACGTGTCGTTGGACCACGCTTTAAGTTCGGGTGTGGTCGTCCGTAGGCAGAGTCTTTTGAATGCACCTCAAGGGACTTTTGAAAACGAGTTAGCGTTGTTATACAATTCGGTGGTTATCAACGATTTTGTTGAGCTGACTGGCATGCCCCTGAATTCCTTGATGACAGGTATCGAGGATCGTAAGGTACCTGACGAGTATATATCCGTTGACCCGCATGAGGTCGGATGTAGATTCACGTTAAATGACGTGGAGTCATATCTAAAGAGCAGGGGTGAAGATTCCGCTGATGTGACGGCGATCGAGCATTCGTGGTGTTTGAGCAATTCTTGTGGTAGACTATTAAGTTCGACCGAAATAGATGCTTATAAAACTATAGTGTTCACTAAGACTTTCGACAACAGCGTATCTGGGGTGACGAGTAAATTAGAAACATACTTATCTTACTGCATATCGTTGTACAAGAAACATTGTATGAAAGACGATGACTACTTTAACCTTATCTCACCAATGTTTAACTGTTTAATGAAAGTACTGGTATCGTTTGGTTTGTTTTATGAAAAATACATCGACAATCCACTATTAACCGGTATGCTTATAGAATTCTGTTTGGAAAATAGGGTATATTACTCTACTTTTAAAGTGAACTTAGACAACATTAGGTTGTTTAAATCTAAGGTGTTGCCTGTAGTATTAACGGTTTGGGATATCTCTGAGCCTGATGACCCAGTGGATGAGAGAACACTAGTCCCCTTCGATCCTACGGATTTCGTGCTCGATTTACCTAAGTTGAACATACACGATACGATGGTTGTGGTGGGTAATCAAATTAGGCAGTTAGAGTACGTAGTCGAGAGCGACGCGTTAGACGATTTGTCTCAACATGTTGACTTGAATTTAGCAGCGGACAATCCTGATCTGCGCGTCGATCTGCGTTGGGCGGGGATGTTTGTGTACTATGGTATTTATCGGTGCGCAGCCAATAGGGTGGTGGAACGGCCGGCGTTATTTGAATTACCGCGGAAGTTATTGAATCAGGATGATGGTGAGTCGTGCTCGTTACGCATGAGCTCCGTCGAAACGTTATTTAACCTGGTGCAGAAGGTGAACAAGGATATAAATATTAGGCGTCAATTCATGGGACGTCACAGTAAAGTGGCTCTACGATTGTATCGCAACTTAGGGTTGAGTTTTCCGCCAATCTCTTCAGTTAGGTTGCCGGCTCATCACGGTCACTTATACGTCGATTTTTATAAAAGAGTACCTGATGACGCTGTTACTGCCGACGAACTCGAAAGTTTACGCCAACTACGTTCATCCGTGGACGTCATGTGTAAGGATAGACTCTCGATTACACCTCCACCATTTAATCGACATAGAAGAGGTTCCTCTAGAATGTTCAGAGGTCGAGGCGCACGCGGTGCGAGCTCGCGTTATATGAGTAGAGACGTGGCTGCTTCCGGTTTTAATCTACCGTTTCATCATGGCAGGTAATGCAACACTTCCTAACGTCGACGACAAAAGAATAGACCCAGTGAGCGTCGCCGTACCCGGTAAATTCCCGGATGTTATCGAAAATTTTGTAACTAACAGGTCTGTGGATGCGTTAATAGAAGGCGTTATAAGTAAATTAGACACCAATTCAATATATGAAGATTCAACTGAAAAATTCACTGGTGAGCAACTGAAGTATGTTATGGCCACGATGGATACTTTCTTATTAGAAAACTATAAAACGAAAACAGAAGATCTGTTAGTTCATTTGGCTATGATTGAAAAGAGGTTATACTCCTTGTCCACGAGCACTAAAACCAAGTACAGTGATAAAGGTTGTATCTGTTACGTGCAAGGGGGTTCACGATACAAGTTGATGGACAAAGTGGTTTTTCCTTTCATTTTGTCCAAGTTTACCGATAGGGAGACCCCTAACGCCTTACGTAAGTATGCTTGTACTTTTGAGGAGTTGCACTTATGTTTGGCTAGGTTGAGACCCGACTTATACGAAAATAAAAGAACGACCAGAGCCGGAACTCCGCATTTAAAGGGATACCTATCAGCTGACTTTCTTTCGGGTTCACTCCCGGGATACTCCGAACATGAACGAGGCATTATTCTTCGAGCGTCAGAGTCTATGCTAGCTAGACGTCAAGGTTACGAGGAAGCAACCGAGCTTCTTAATCTACGCGATTTGGGAAAGTACCTATAGTTAGTTTGGGGACGGTAACACACCATCCCGTGAGCACTGCTTTACGGGTCGTTAATAGACGACTCTTGATATATTTGCTAGGTTTGAATTATGGACGACGAGACGAAGAAATTGAAGAACAAAGACAAGGAAGTGAAAGAAGGTGACAGCGTTGTGGCGGCTGAATCTTCTTTCGCTTCCGTGAACTTACACATCGATCCGGCTTTAATTGCGATGAACGATGTGCGTCAATTGGGCACCCAACAGAATGCCGCTTTGAACAGAGACTTGTTTCTTACTTTGAAAGGGAAGTATCCTAACTTATCGGACAAAGATAAAGACTTTCATATAGCTATGATGTTGTATCGTTTAGCGGTTAAGAGTTCGTCGTTGCAAAGTGATGACGACACCACGGGCATAACTTACACTCGGGAGGGTGTCGAAGTGGATTTGCCCGATAAACTTTGGACTGACGTTGTGTTTAACTCTAAGGGTATTGGCAACCGTGCTAACGCTCTTCGAGTTTGGGGTAGAACGAATGACGCCCTTTATTTGGCTTTTTGTAGACAGAACCGTAATCTGAGTTACGGTGGTCGTCCACTGGATGCGGGGATCCCCGCCGGGTATCATTACCTGTGTGCAGATTTCTTAACTGGGGCTGGCTTGACTGACTTGGAATGTGCTGTGTACATACAAGCTAAAGAACAATTGCTGAAGAAACGAGGGGCTGATGAGGTCGTAGTTACCAATGTCAGGCAGCTTGGGAAATTTAACACACGTTGATTTATTGCATTCTAACTCCCGGTTTGTATCGGGATGGTGGAGTTTTATCGTAAACGTGGGTGATATAATAGTCCGGTTTGCGTTACACGTTCCTAGCGAAGACGTACTGAATAGATTTTCGGCTATATCGAATTGCGCAATCATAACGGATGGTAGTGCTTTGTTGAAAGACAATACCGTAATTGATCGTTTAGAAGGTACGAATCCTTTGGCTTACTTATTAAATTTAGCAAAAACGACTACCACTGTTTGTTTCACTATGTCTAATAAAGTTCTTTTTGGCACTACTAGGTCCGAACCACTTAGTTGTTTAGCTATTACTTCGGATCGAGTCTTATTCAAGGTAGTTATGGGCACCGGTGTTGATGATTCTCGATATGGCTGCAGCATTTGGTTTTACAACAATGGTACATTTATAAACGGATTGACCCGTTGTGACAATCTCGTCGCTTTGTTTAGCGCGACTTAGACACGAAGTGACCGCTCGGGTTTAATTGCTGCGATGAGTATTCGACGTGCGTGGTTAAAGGTTATAACTGTGATCACAGTGTTATGGTACGGTAAAGAACCTTCTATCAGCGAAGGTTACAATGCTCTCATGAATGATGACTTCAAATTTATTGATGCGCATTTTTCAAATGTTTCCTATGCTAAGAAATGTTACGATTTGGCTAACTTTGATTTAGATTTTCTACGCATCGTTATCGTTCCTTTGAGTGGTGGTAGAGTGAATGAGTCGCCTGATGGTCGTACTAACGTTTCAGAGATTGTCGAGTCGCATATAAGCGACCGAGACAGAATGAGCATCTTGTTGCGTAACAAGCGGATCCGAATTCCTGCGCTCTTACCCTGTAATAACTAGAGTCTACTCAGTAGTACGTCTACTAGTATAACGTATTAGACACTTTAGTGAGGAGTTTTGTTTAAGTTAAACAACATGCGAGCTTACTTTAGTGTTAACGACTATATAAGCCTTTCGGCTAAAGTCGGTGCAGTCGTGGAGCGTTTATCTGATCCCAGCGCGACTCTCACGGAAGTGATGGATGAAATTAATGACTTTAACTCGTTTCTCGCTTTGGTGCACTCAATGAAGTCGGACGTGAACGGTGACCATCAAGAAGGTCACCATGAGATGGGTGAACATAAATCTCGATTGTTATGCAACACAGAGACGAAACTGCGAGTGCTTCTCGACATCATAAGACATCGATTCACTCGCGACAAGCTACTCTGTACCAGCGTAACTGATGTCATGGGCTTCTTTGTTATGAGGTACATGAGTTCTAGTCACACCAGTTTCGAGTCCGTGATGAGAACGGAATTGAAGTTAATAGTTAGAGCGGTACTGTCGGACTTATCCCGCGCGCATAAACTAGATTTTAGTGAGCGAGCTTTTGTGGCTTACGGTATACTTTTGCAAAAGGGGACTGTATCGACCGTTTGCAATCAGTTTGATATAAATTTAGTTTCTCCGTCTTGCGTGTAGGTTAATACGTTTCTCAGAACGTTTGGCTGTATTAACTAACTAATTCAAAGTTTATTGTTAAAAGTCTGTAAGTTACGATGGACGATACTAGCGGACAAACTCTCGTTTCCGTGAACCTTTCTGACGAAAGCGACACAGTAAGTACTGAAGTTAAAACCGTAGTACCGGAAGCAGATCGCTTGGAATTTTTACGAAAAATGAATCCTTTTGTTGTCGATGCTCTGATACGGAAAACCAGCTATCAGGGCGCTCGCTTTCGTGCGAGAATAATAGGAGTGTGCGTGGACTGTGGCAGAAAACACGATAAGGGGATCAAGACTGAACGTAAGTGTAAGGTCAACAATACGCAATCCCAGAACGAGGTGGCGCGTATGTTAATGTGTGATCCCGTTGAATATTTAAATAGTGGAAAGGCTAGAGCTTTTTCTAACGCAGAGATGTTTGCGATTGATTTGGTTTTGTACACCAAGGAAAAGCGGTTGGCAGCCGATTTGGCCGCCGAAAGGGAGAAGACGAGATTGGCTCGTAGACACCCGACGCGTTCTCCGGAAGAAACTCCGGAACATTATAAATTCGGTATAACTGCTAAAGCGATGTTACCGAACGTCAACACCGTAGGTGTTGGTGATAGCGAGGACATCTCGTCAGAATACCCTGTGGGTCTGAGTATTACTGGCGGAGTTCTCCGCGAACACCACTTCATCTGATTGAAGTGGACGGAATAAGTTCATTATAGAACTTAAAGTCGGGTTGGTAAAAACCCTTATGATGGTGATGTATCACTAGACAATAACCGGATGGGTAAAGTCTATAAAATGATGGAGGGGAAAAATTAACCATATCCTCTCATTGGTCTAAGCTCCCACAGAGTGGTAGTGGTCTCAAGTGAGGCTTAACGTATGCGTGAACCAAAGAAGTTCTCCTTAGAGTGTGTGTTGTTTACCCAACACACTGTCCCTATGGGGGGCCAACATAGGTCCA
